# Supplementary material for: Bis(μ-2-methyl­quinolin-8-olato)-κ3 N,O:O;κ3 O:N,O-bis­[(acetato-κO)(methanol-κO)zinc(II)]
Source: Acta Crystallogr Sect E Struct Rep Online. 2009 Apr 22;65(Pt 5):m554. doi: 10.1107/S1600536809014214 (PMC2977601; doi:10.1107/S1600536809014214)
Supplement: Supplementary file 2 [file e-65-0m554-Isup2.hkl]

# 
# h,k,l, Fc-squared, Fo-squared, sigma(Fo-squared) and status flag 
# 
data_I
_shelx_title '  P-1' 
_shelx_refln_list_code          4 
_shelx_F_calc_maximum      167.53 
_exptl_crystal_F_000       324.00 
_reflns_d_resolution_high  0.7699 
 
loop_ 
 _symmetry_equiv_pos_as_xyz 
 'x, y, z' 
 '-x, -y, -z' 
 
_cell_length_a     6.9496 
_cell_length_b     9.6262 
_cell_length_c     9.8232 
_cell_angle_alpha  75.241 
_cell_angle_beta   89.688 
_cell_angle_gamma  86.596 
 
_shelx_F_squared_multiplier     1.000 
 
loop_ 
 _refln_index_h 
 _refln_index_k 
 _refln_index_l 
 _refln_F_squared_calc 
 _refln_F_squared_meas 
 _refln_F_squared_sigma 
 _refln_observed_status 
   1   0   0     6901.58     7077.78    375.71 o 
   2   0   0      302.63      281.61     12.74 o 
   3   0   0      590.30      550.22     24.72 o 
   4   0   0      157.48      127.95      7.39 o 
   5   0   0      445.75      534.25     19.69 o 
   6   0   0      699.88      681.77     42.94 o 
   7   0   0      774.04      800.82     50.56 o 
   8   0   0      258.19      305.42     16.78 o 
   9   0   0       96.64      114.84     14.37 o 
  -8   1   0      182.09      218.03     13.70 o 
  -7   1   0      155.97      253.31     18.70 o 
  -6   1   0       82.05      136.64     12.56 o 
  -5   1   0        4.69        7.91      2.98 o 
  -4   1   0      200.23       79.36      6.95 o 
  -3   1   0      282.58      147.88     10.16 o 
  -2   1   0       93.49       44.62      3.92 o 
  -1   1   0     2282.07     1694.98    207.86 o 
   0   1   0     7479.63     6094.43    187.76 o 
   1   1   0     1706.22      930.21     55.52 o 
   2   1   0      380.90      332.73     12.06 o 
   3   1   0        8.80       11.08      4.02 o 
   4   1   0      229.11      192.30      7.59 o 
   5   1   0      507.03      443.83     19.67 o 
   6   1   0      154.69      162.81     12.64 o 
   8   1   0      175.59      182.98     15.21 o 
   9   1   0        4.57        3.42      9.35 o 
  -8   2   0        3.11        6.77     10.25 o 
  -7   2   0       51.43       54.68      6.44 o 
  -6   2   0      218.34      196.32     17.36 o 
  -5   2   0      571.28      528.62     24.24 o 
  -4   2   0     1494.41     1283.13     56.87 o 
  -3   2   0     1295.22     1236.29     56.86 o 
  -2   2   0     1247.20     1089.05     47.92 o 
  -1   2   0     1949.36     1690.04     95.22 o 
   0   2   0     1473.88     1170.20     51.12 o 
   1   2   0     3009.02     2806.79    122.79 o 
   2   2   0      584.57      512.66     22.77 o 
   3   2   0     3276.26     2763.40     97.88 o 
   4   2   0     1081.68     1035.14     37.07 o 
   5   2   0      175.23      154.24     12.52 o 
   6   2   0        0.51       -2.51      3.98 o 
   7   2   0      233.48      239.63     17.41 o 
   8   2   0      100.72      120.09     11.87 o 
  -8   3   0       41.98       31.28     12.70 o 
  -7   3   0      399.41      382.68     18.81 o 
  -6   3   0      145.70      153.37      8.05 o 
  -5   3   0      374.51      368.15     14.55 o 
  -4   3   0     1247.27     1049.34     37.93 o 
  -3   3   0       20.02       17.76      2.13 o 
  -2   3   0        8.94       13.74      1.72 o 
  -1   3   0      411.03      399.08     24.85 o 
   0   3   0     1761.08     1553.20     80.50 o 
   1   3   0      232.87      220.10      7.15 o 
   2   3   0     1675.59     1337.19     86.82 o 
   3   3   0     1563.59     1521.63     54.21 o 
   4   3   0        0.97        1.58      1.46 o 
   5   3   0        0.01       -1.60      1.78 o 
   6   3   0       31.30       27.73      5.36 o 
   7   3   0      416.77      413.46     27.70 o 
   8   3   0      327.52      354.98     24.79 o 
  -8   4   0       89.48       95.52     15.70 o 
  -7   4   0      219.53      244.37     11.62 o 
  -6   4   0      335.43      370.79     15.25 o 
  -5   4   0        1.45        4.45      3.05 o 
  -4   4   0       37.84       33.05      3.28 o 
  -3   4   0      138.10      131.89     13.63 o 
  -2   4   0     1971.82     1795.46     63.86 o 
  -1   4   0     5683.93     5567.37    287.02 o 
   0   4   0     4271.30     3831.27    175.34 o 
   1   4   0      849.89      742.40     23.12 o 
   2   4   0       19.76       12.33      2.06 o 
   3   4   0      135.12       76.27      6.24 o 
   4   4   0      339.83      304.77     11.68 o 
   5   4   0     1042.75      941.02     34.12 o 
   6   4   0     1028.26      983.71     61.21 o 
   7   4   0      275.96      256.28     18.70 o 
   8   4   0      173.40      180.63     15.36 o 
  -6   5   0       23.09       21.93      4.53 o 
  -5   5   0       54.49       58.05      5.79 o 
  -4   5   0      600.68      604.76     22.62 o 
  -3   5   0      156.10      189.80     13.23 o 
  -2   5   0      476.79      393.65     18.75 o 
  -1   5   0     5914.42     5608.81    246.20 o 
   0   5   0     2033.20     1774.83     64.21 o 
   1   5   0      164.81      137.29     11.11 o 
   2   5   0      158.72      144.06      6.37 o 
   3   5   0      771.41      729.33     32.89 o 
   4   5   0      402.63      397.87     15.09 o 
   5   5   0      398.87      346.35     13.48 o 
   6   5   0      814.66      836.63     54.14 o 
   7   5   0      163.18      165.05     13.89 o 
   8   5   0       65.85       67.02      9.43 o 
  -7   6   0       30.15       27.51     12.76 o 
  -6   6   0      183.55      177.29     18.58 o 
  -5   6   0      447.18      486.28     16.71 o 
  -4   6   0      458.00      563.80     18.80 o 
  -3   6   0      161.18      127.65     13.56 o 
  -2   6   0      382.21      339.73     16.70 o 
  -1   6   0      104.05      120.31     11.08 o 
   0   6   0      460.06      480.26     18.15 o 
   1   6   0      218.05      178.13      7.55 o 
   2   6   0      303.43      229.56     12.72 o 
   3   6   0      911.73      909.00     33.49 o 
   4   6   0      613.10      557.49     38.38 o 
   5   6   0        1.49       -3.73      2.58 o 
   6   6   0      377.15      419.97     20.63 o 
   7   6   0       32.99       41.81      7.77 o 
   8   6   0       30.78       36.24      8.20 o 
  -7   7   0      166.22      206.55     21.39 o 
  -6   7   0      415.09      429.22     32.56 o 
  -5   7   0      301.28      315.19     17.43 o 
  -4   7   0      271.60      268.31     12.21 o 
  -3   7   0      173.94      159.83      9.14 o 
  -2   7   0        1.18        1.51      3.27 o 
  -1   7   0      127.76      127.65     11.51 o 
   0   7   0      472.98      709.92     89.44 o 
   1   7   0      847.78      800.78     29.57 o 
   2   7   0     1037.75      954.02     63.84 o 
   3   7   0      495.94      522.11     41.16 o 
   4   7   0      205.21      181.10     10.28 o 
   5   7   0       42.91       43.39      3.99 o 
   6   7   0      793.81      855.73     39.72 o 
   7   7   0      333.71      394.67     27.60 o 
  -6   8   0       44.40       58.64     13.62 o 
  -5   8   0       67.31       77.64     13.04 o 
  -4   8   0       16.76       22.44      5.51 o 
  -3   8   0      104.11      107.50      8.59 o 
  -2   8   0      106.23       88.83      6.99 o 
  -1   8   0      449.92      465.72     22.12 o 
   0   8   0      115.62      117.43     11.97 o 
   1   8   0      168.82      161.04     14.41 o 
   2   8   0      261.69      220.11     18.39 o 
   3   8   0      188.43      199.29     17.38 o 
   4   8   0      175.81      164.04     15.98 o 
   5   8   0      169.94      203.95     12.03 o 
   6   8   0      433.35      528.13     25.87 o 
   7   8   0      101.84      123.76     13.07 o 
  -5   9   0       70.39       92.18     14.02 o 
  -4   9   0      374.26      360.31     21.15 o 
  -3   9   0      590.52      543.56     26.11 o 
  -2   9   0      155.75      142.68     14.32 o 
  -1   9   0       70.97       94.44     11.23 o 
   0   9   0      175.51      158.25     14.87 o 
   1   9   0       11.90       28.09      7.41 o 
   2   9   0      171.13      157.49     15.88 o 
   3   9   0      254.82      202.69     19.04 o 
   4   9   0      388.13      398.44     30.48 o 
   5   9   0      640.56      732.34     37.17 o 
   6   9   0      201.28      247.85     14.98 o 
  -4  10   0      306.09      326.94     26.26 o 
  -3  10   0      303.49      295.27     24.24 o 
  -2  10   0       67.62       58.76     10.13 o 
  -1  10   0       13.46       11.69      7.44 o 
   0  10   0       74.27       60.90     10.16 o 
   1  10   0       65.58       79.42     11.42 o 
   2  10   0      350.57      341.57     27.45 o 
   3  10   0      202.95      201.53     19.86 o 
   4  10   0       66.42       86.85     13.10 o 
   5  10   0       67.33       79.36     15.61 o 
  -3  11   0       13.30        9.27      8.29 o 
  -2  11   0        0.28        3.18      7.50 o 
  -1  11   0      172.96      191.37     18.52 o 
   0  11   0      185.69      217.63     20.29 o 
   1  11   0      159.06      232.74     21.76 o 
   2  11   0      283.10      328.32     27.48 o 
   3  11   0      109.56      157.15     17.93 o 
   4  11   0       17.53        5.39     10.53 o 
   0  12   0       76.17       98.61     14.35 o 
   1  12   0       38.98       52.46     12.15 o 
  -3 -11   1       89.40      111.83     16.22 o 
  -1 -11   1      220.80      358.53     28.83 o 
   0 -11   1      216.09      257.08     22.68 o 
   1 -11   1       81.20       81.10     12.21 o 
   2 -11   1       48.55       51.08     10.56 o 
  -5 -10   1        2.33       -4.52      7.18 o 
  -4 -10   1        1.34       -1.73      4.76 o 
  -3 -10   1      135.29      129.09     15.55 o 
  -2 -10   1      236.33      253.25     22.19 o 
  -1 -10   1      210.39      316.26     25.71 o 
   0 -10   1      411.88      411.93     31.25 o 
   1 -10   1      240.20      256.00     21.70 o 
   2 -10   1       46.20       27.79      8.17 o 
   3 -10   1        0.44        4.07      6.79 o 
   4 -10   1       26.06       31.40      8.78 o 
  -6  -9   1        0.03       -2.20      6.15 o 
  -5  -9   1      133.75      163.61     17.81 o 
  -4  -9   1      119.32      141.56      9.81 o 
  -3  -9   1      490.82      495.08     36.54 o 
  -2  -9   1      625.93      628.15     44.44 o 
  -1  -9   1       72.94       68.43     10.22 o 
   0  -9   1        4.55        7.47      6.70 o 
   1  -9   1       10.38        8.88      6.09 o 
   2  -9   1       89.95       80.18      8.28 o 
   3  -9   1       29.72       28.81      5.60 o 
   4  -9   1       44.21       51.77      6.82 o 
   5  -9   1      240.89      257.38     15.66 o 
  -6  -8   1      302.16      327.77     23.50 o 
  -5  -8   1      396.81      409.17     20.54 o 
  -4  -8   1      772.04      791.79     36.81 o 
  -3  -8   1      504.89      539.49     38.53 o 
  -2  -8   1       48.58       53.92      8.75 o 
  -1  -8   1       86.75       80.64     10.01 o 
   0  -8   1      174.63      160.78      8.39 o 
   1  -8   1      623.57      608.96     28.49 o 
   2  -8   1      289.13      282.91     14.89 o 
   3  -8   1      262.50      273.84     14.85 o 
   4  -8   1      106.86      112.99      9.00 o 
   5  -8   1       80.22       76.61     13.97 o 
   6  -8   1        1.50       16.83     12.06 o 
  -7  -7   1      106.04      141.64     13.62 o 
  -6  -7   1      137.77      148.74     13.10 o 
  -5  -7   1      201.46      252.88     13.72 o 
  -4  -7   1     1268.43     1285.47     58.07 o 
  -3  -7   1      364.56      372.54     27.45 o 
  -2  -7   1      694.47      667.70     35.80 o 
  -1  -7   1      544.04      486.20     18.72 o 
   0  -7   1      145.72      256.80     26.72 o 
   1  -7   1      476.37      468.33     18.26 o 
   2  -7   1      336.17      297.15     15.21 o 
   3  -7   1       13.11       24.40      4.62 o 
   4  -7   1        0.90       -0.30      4.36 o 
   5  -7   1       67.26       71.53      7.73 o 
   6  -7   1      130.51      135.61     16.86 o 
  -7  -6   1       48.21       43.21      7.87 o 
  -6  -6   1       23.94       15.82      5.72 o 
  -5  -6   1        9.57       15.33      9.76 o 
  -4  -6   1      231.44      237.78     12.40 o 
  -3  -6   1      140.62      177.08     14.75 o 
  -2  -6   1     1665.22     1541.65     56.01 o 
  -1  -6   1      952.48      836.20     30.89 o 
   0  -6   1      625.96      914.06     37.59 o 
   1  -6   1      245.25      250.74     35.21 o 
   2  -6   1        8.19       11.19      3.36 o 
   3  -6   1      264.44      219.86     20.17 o 
   4  -6   1      228.81      231.55     19.25 o 
   5  -6   1      257.84      238.07     20.84 o 
   6  -6   1      371.50      400.06     30.45 o 
   7  -6   1      180.83      205.57     22.10 o 
  -8  -5   1      150.83      165.14     14.81 o 
  -7  -5   1       12.84        8.66      5.66 o 
  -6  -5   1      240.67      231.52     17.02 o 
  -5  -5   1       55.81       55.23      4.31 o 
  -4  -5   1      822.25      739.21     27.03 o 
  -3  -5   1     1840.50     1598.39    104.36 o 
  -2  -5   1      198.53      171.48      9.50 o 
  -1  -5   1      323.62      290.30     11.41 o 
   0  -5   1       89.02      119.24      8.52 o 
   1  -5   1      113.61      139.34     15.76 o 
   2  -5   1     1130.52      963.85     59.40 o 
   3  -5   1     1941.06     1984.32     70.76 o 
   4  -5   1      321.03      428.26     26.80 o 
   5  -5   1       22.90       28.19      8.57 o 
   6  -5   1      111.80      116.30     14.45 o 
   7  -5   1       80.56       75.19     14.48 o 
  -8  -4   1        5.66        8.14      6.09 o 
  -7  -4   1      115.52      122.85     11.57 o 
  -6  -4   1     1091.63     1032.49     64.18 o 
  -5  -4   1      672.58      590.34     21.78 o 
  -4  -4   1     1103.00     1014.44     36.54 o 
  -3  -4   1     1747.19     1487.77     53.13 o 
  -2  -4   1        0.93        1.22      2.51 o 
  -1  -4   1        1.21        3.41      1.49 o 
   0  -4   1      226.69      140.61      7.47 o 
   1  -4   1     3821.45     3155.26    189.29 o 
   2  -4   1     2276.14     2011.05     88.49 o 
   3  -4   1     1348.15     1513.41     54.04 o 
   4  -4   1     1232.71     1328.87     78.58 o 
   5  -4   1       20.70       22.42      3.41 o 
   6  -4   1      151.08      166.88     16.89 o 
   8  -4   1      149.78      219.71     22.77 o 
  -8  -3   1      146.87      150.51     13.62 o 
  -7  -3   1      408.81      400.82     27.02 o 
  -6  -3   1      591.42      560.82     35.96 o 
  -5  -3   1      933.69      921.83     37.78 o 
  -4  -3   1      930.61      832.06     29.98 o 
  -3  -3   1        4.79       14.83      1.64 o 
  -2  -3   1       23.15       11.11      2.94 o 
  -1  -3   1      247.62      209.59      8.25 o 
   0  -3   1     2751.07     2389.87    103.82 o 
   1  -3   1      558.71      427.82     19.33 o 
   2  -3   1     1080.80      995.91     35.62 o 
   3  -3   1      137.08      119.00      5.46 o 
   4  -3   1       47.15       43.47      3.20 o 
   5  -3   1        1.94        5.24      2.77 o 
   6  -3   1      142.11      115.44      6.73 o 
   7  -3   1      192.29      182.74     18.64 o 
   8  -3   1      165.37      160.76     18.64 o 
  -8  -2   1      277.64      286.88     20.99 o 
  -7  -2   1      101.67       94.02      9.92 o 
  -6  -2   1        6.74        4.38      4.32 o 
  -5  -2   1      203.73      187.36      8.61 o 
  -4  -2   1        3.52        4.21      1.38 o 
  -3  -2   1     1479.77     1293.43     46.04 o 
  -2  -2   1      766.50      625.23     22.47 o 
  -1  -2   1     2618.29     2574.69    112.44 o 
   0  -2   1     1129.26      932.91     56.25 o 
   1  -2   1       36.66       53.41      6.56 o 
   2  -2   1       11.02       11.60      1.32 o 
   3  -2   1      498.87      456.01     16.77 o 
   4  -2   1     1557.18     1379.49     49.40 o 
   5  -2   1      974.75      884.69     32.36 o 
   6  -2   1      263.49      250.72     11.00 o 
   7  -2   1      113.30      116.88      9.07 o 
   8  -2   1       52.61       52.61     13.65 o 
  -8  -1   1       62.95       96.71     10.74 o 
  -6  -1   1      341.16      333.59     22.40 o 
  -5  -1   1       29.00       23.07      2.41 o 
  -4  -1   1      935.06      880.80     58.19 o 
  -3  -1   1     3522.14     3158.36     97.49 o 
  -2  -1   1       21.00       21.78      1.22 o 
  -1  -1   1      261.15      243.84      9.10 o 
   0  -1   1      461.23      419.46     21.30 o 
   1  -1   1     3216.55     2923.80     89.98 o 
   2  -1   1     6256.73     5847.29    206.39 o 
   3  -1   1     1737.83     1569.70     55.64 o 
   4  -1   1       94.14       78.63      9.34 o 
   5  -1   1      148.12      132.06      6.66 o 
   6  -1   1      330.31      314.97     15.77 o 
   7  -1   1       86.69      112.25      8.60 o 
   8  -1   1      102.26      124.07     10.11 o 
  -8   0   1       65.64       75.90      9.76 o 
  -7   0   1      553.38      572.05     37.21 o 
  -6   0   1      401.14      447.42     21.43 o 
  -5   0   1      972.54      995.22     44.57 o 
  -4   0   1     1335.29     1163.99     41.42 o 
  -3   0   1       38.63       70.05      6.55 o 
  -2   0   1       23.47       13.52      1.17 o 
  -1   0   1        1.87        0.19      0.65 o 
   0   0   1     1348.27     1697.26     52.29 o 
   1   0   1     4068.15     4464.06    156.30 o 
   2   0   1    28067.88    28881.03   1841.42 o 
   3   0   1     5530.70     5211.19    313.26 o 
   4   0   1      334.03      330.22     21.06 o 
   5   0   1       28.63       46.03      5.33 o 
   6   0   1       49.93       68.80     10.10 o 
   7   0   1      267.66      386.03     24.22 o 
   8   0   1      282.11      313.17     21.07 o 
  -8   1   1      194.27      255.15     19.92 o 
  -7   1   1      608.94      695.14     32.40 o 
  -6   1   1      501.59      531.22     24.92 o 
  -5   1   1      905.01      935.70     42.10 o 
  -4   1   1      351.46      407.44     18.92 o 
  -3   1   1     1011.03      945.88     41.90 o 
  -2   1   1      199.92      193.26      9.03 o 
  -1   1   1        8.30        9.06      1.21 o 
   0   1   1     2811.63     5783.43    369.71 o 
   1   1   1     3680.97     3781.29    164.68 o 
   2   1   1     4501.39     4076.34    510.08 o 
   3   1   1     1425.96     1943.81    125.04 o 
   4   1   1        7.44        4.13      2.85 o 
   5   1   1       65.74       88.71      5.74 o 
   6   1   1      173.32      193.68      9.92 o 
   7   1   1      584.33      556.46     36.30 o 
   8   1   1      150.07      179.54     17.47 o 
   9   1   1        1.28       12.99      7.68 o 
  -8   2   1      344.84      371.38     19.68 o 
  -7   2   1      339.62      374.67     31.42 o 
  -6   2   1       27.11       35.77      4.80 o 
  -5   2   1      132.48      142.86      8.57 o 
  -4   2   1      277.01      252.81     12.41 o 
  -3   2   1      477.03      407.69     18.66 o 
  -2   2   1      521.44      406.38     18.37 o 
  -1   2   1     3729.18     3587.98    454.47 o 
   0   2   1        9.74       12.80      1.16 o 
   1   2   1        3.59        0.10      0.88 o 
   2   2   1        4.45        1.08      2.77 o 
   3   2   1     1794.89     1591.72     56.53 o 
   4   2   1      882.35      823.97     29.71 o 
   5   2   1      492.43      441.89     16.55 o 
   6   2   1      219.76      227.07     14.15 o 
   7   2   1       19.93       17.47      5.60 o 
   8   2   1       17.29       57.90     12.55 o 
  -8   3   1      163.58      164.01     11.64 o 
  -7   3   1       84.44       93.25     15.12 o 
  -6   3   1       58.05       55.64     24.56 o 
  -5   3   1     1582.34      959.81     62.92 o 
  -4   3   1     1982.18      948.21     61.82 o 
  -3   3   1      143.35       57.54      5.94 o 
  -2   3   1     2080.32     2057.60    104.44 o 
  -1   3   1      471.14      425.14     45.26 o 
   0   3   1     1795.94     1746.78     95.03 o 
   1   3   1        4.50        3.03      1.14 o 
   2   3   1     1938.10     1621.71     71.16 o 
   3   3   1     2591.38     1233.32     74.03 o 
   4   3   1      748.90      618.37     22.57 o 
   5   3   1      722.45      680.61     24.91 o 
   6   3   1      124.09      135.28      6.51 o 
   7   3   1       40.87       43.55      7.04 o 
   8   3   1      170.13      167.72     23.17 o 
  -8   4   1        1.82       -3.42      5.37 o 
  -7   4   1      133.44      126.06      8.07 o 
  -6   4   1       91.10       84.16      8.06 o 
  -5   4   1      197.42      170.39     33.25 o 
  -4   4   1      672.17      550.20     84.36 o 
  -3   4   1        5.41        1.08      1.69 o 
  -2   4   1      109.64       95.39      5.95 o 
  -1   4   1       58.93       46.53      3.33 o 
   0   4   1     1933.31     1769.98     62.62 o 
   1   4   1     2627.84     2661.08    116.36 o 
   2   4   1     3139.14     2996.94    131.25 o 
   3   4   1      885.94      780.44     34.91 o 
   4   4   1       37.45       36.76      3.36 o 
   5   4   1       88.66       80.51      4.66 o 
   6   4   1       28.80       32.11      3.33 o 
   7   4   1      341.79      302.34     21.24 o 
   8   4   1      391.74      414.66     28.40 o 
  -8   5   1      137.86      142.58     18.12 o 
  -7   5   1      266.66      386.18     20.60 o 
  -6   5   1      419.77      466.70     18.79 o 
  -5   5   1      154.54      167.05      8.68 o 
  -4   5   1      215.24      211.72     12.33 o 
  -3   5   1      520.34      565.16     21.54 o 
  -2   5   1      766.58      667.10     24.58 o 
  -1   5   1     1716.75     1431.48     82.17 o 
   0   5   1     1195.43     1019.87     45.33 o 
   1   5   1     5077.44     4893.84    213.51 o 
   2   5   1     1855.10     1911.85     83.96 o 
   3   5   1      125.74      120.02      6.99 o 
   4   5   1        5.46       -0.58      1.22 o 
   5   5   1      318.38      284.07     11.41 o 
   6   5   1      992.92      970.63     35.48 o 
   7   5   1      284.67      291.93     21.09 o 
   8   5   1       91.63      109.13     11.97 o 
  -7   6   1       16.31        9.55     11.57 o 
  -6   6   1        3.64        1.53      4.58 o 
  -5   6   1       15.67       19.79      4.30 o 
  -4   6   1      373.27      470.38     29.33 o 
  -3   6   1      526.55      531.53     21.20 o 
  -2   6   1      851.33      781.58     35.52 o 
  -1   6   1      541.23      444.04     20.71 o 
   0   6   1      128.29      164.89     23.86 o 
   1   6   1      418.40      368.08     17.35 o 
   2   6   1       14.80        4.87      2.56 o 
   3   6   1      471.04      472.13     21.97 o 
   4   6   1      118.52      109.73      7.22 o 
   5   6   1      257.66      243.77     10.22 o 
   6   6   1      370.79      361.65     14.50 o 
   7   6   1        1.54        1.62      5.72 o 
   8   6   1      211.51      266.47     20.57 o 
  -7   7   1       16.06        9.52     12.49 o 
  -6   7   1      540.75      538.17     37.86 o 
  -5   7   1      614.88      684.12     26.30 o 
  -4   7   1      614.44      691.68     24.39 o 
  -3   7   1      295.52      281.70     12.22 o 
  -2   7   1      367.24      326.33     16.26 o 
  -1   7   1       63.04       56.80      7.22 o 
   0   7   1      324.20      386.21     21.04 o 
   1   7   1      380.01      332.94     16.15 o 
   2   7   1      818.16      746.70     33.99 o 
   3   7   1      711.55      647.17     29.77 o 
   4   7   1      516.31      487.69     23.09 o 
   5   7   1      344.73      351.63     17.63 o 
   6   7   1        4.02        0.07      3.42 o 
   7   7   1      218.61      235.71     18.55 o 
  -6   8   1      213.60      219.74     22.31 o 
  -5   8   1      261.64      303.69     24.73 o 
  -4   8   1      108.29      130.50      9.15 o 
  -3   8   1      214.36      201.67     10.13 o 
  -2   8   1        9.96        7.94      3.88 o 
  -1   8   1      415.32      392.03     18.86 o 
   1   8   1      346.94      330.92     24.76 o 
   2   8   1      888.16      838.33     38.23 o 
   3   8   1       98.92       84.04      8.51 o 
   4   8   1      109.20      131.32     11.48 o 
   5   8   1        1.50        4.71      4.59 o 
   6   8   1      130.79      138.72      8.47 o 
   7   8   1      102.98      157.98     14.75 o 
  -5   9   1        4.92        5.57     11.14 o 
  -4   9   1       34.91       50.05     11.61 o 
  -3   9   1      162.79      158.01      8.97 o 
  -2   9   1      740.56      690.64     47.86 o 
  -1   9   1     1023.21      956.56     64.76 o 
   0   9   1       76.41      102.52     11.87 o 
   1   9   1        2.23        8.05      6.21 o 
   2   9   1       37.25       36.36      8.20 o 
   3   9   1       13.35       -1.19      7.10 o 
   4   9   1      189.05      155.65     10.21 o 
   5   9   1      293.57      294.81     15.86 o 
   6   9   1      301.91      372.16     19.63 o 
  -4  10   1      143.88      153.79     15.98 o 
  -3  10   1      312.32      296.19     24.05 o 
  -2  10   1      599.67      550.39     39.66 o 
  -1  10   1      415.52      359.08     27.76 o 
   0  10   1      191.07      168.60     16.80 o 
   1  10   1       12.81       30.27      8.39 o 
   2  10   1      232.12      203.55     19.01 o 
   3  10   1      139.94      114.67     14.32 o 
   4  10   1      162.87      143.81     16.65 o 
   5  10   1      313.79      301.51     25.86 o 
  -3  11   1      124.91      139.43     16.28 o 
  -2  11   1       43.86       46.89      9.98 o 
  -1  11   1       13.30        9.36      7.62 o 
   0  11   1       14.37       14.48      8.78 o 
   1  11   1      125.33      141.97     15.88 o 
   2  11   1      173.49      182.34     19.13 o 
   3  11   1       44.25       33.24     11.02 o 
   4  11   1      163.86      184.67     20.29 o 
  -1  12   1       62.19       63.35     11.91 o 
   0  12   1      185.45      205.32     20.54 o 
   1  12   1      201.39      275.96     24.85 o 
   2  12   1      131.80      187.42     20.57 o 
  -2 -11   2      126.32      202.17     20.81 o 
  -1 -11   2       41.35       67.18     12.24 o 
   0 -11   2       24.55       36.57     10.34 o 
   1 -11   2       62.24       79.63     12.39 o 
  -4 -10   2        5.34       -5.19      6.89 o 
  -3 -10   2        2.23       -0.36      4.70 o 
  -1 -10   2      295.27      398.77     30.79 o 
   0 -10   2      332.15      378.67     29.53 o 
   1 -10   2      187.65      178.21     16.99 o 
   2 -10   2      179.15      159.45     15.91 o 
   3 -10   2       52.66       38.47      9.15 o 
  -5  -9   2       10.32        4.27      7.48 o 
  -4  -9   2       42.07       45.69      6.14 o 
  -3  -9   2      162.12      179.49     17.81 o 
  -2  -9   2      381.45      421.05     31.77 o 
  -1  -9   2      279.47      408.99     30.85 o 
   0  -9   2      512.21      510.88     36.76 o 
   1  -9   2      304.13      294.47     16.38 o 
   2  -9   2        6.89       -1.14      4.58 o 
   3  -9   2       25.02       19.10      5.55 o 
   4  -9   2       10.49       22.64      7.33 o 
  -6  -8   2       58.88       75.41      9.61 o 
  -5  -8   2      283.50      301.87     16.13 o 
  -4  -8   2      315.31      316.37     16.55 o 
  -3  -8   2      446.97      434.12     21.27 o 
  -2  -8   2      822.30      816.40     55.85 o 
  -1  -8   2      309.56      281.29     15.60 o 
   0  -8   2       21.90       41.31      4.44 o 
   1  -8   2       16.26       15.26      3.91 o 
   2  -8   2      184.17      150.58      9.94 o 
   3  -8   2      349.18      333.10     17.51 o 
   4  -8   2      134.91      150.15     10.73 o 
   5  -8   2      153.56      159.77     11.79 o 
  -7  -7   2        1.56        1.99      6.18 o 
  -6  -7   2      200.68      228.03     17.60 o 
  -5  -7   2      138.27      164.52     10.97 o 
  -4  -7   2      379.34      391.20     19.30 o 
  -3  -7   2      916.63      855.58     39.18 o 
  -2  -7   2     1108.31     1071.95     40.67 o 
  -1  -7   2      436.89      411.12     17.06 o 
   0  -7   2      309.36      434.13     28.25 o 
   1  -7   2      958.41      906.14     33.86 o 
   2  -7   2      288.83      268.50     14.25 o 
   3  -7   2      235.08      234.27     18.36 o 
   4  -7   2      348.58      374.60     26.99 o 
   5  -7   2       35.41       36.94     10.96 o 
   6  -7   2        1.66        4.22     11.32 o 
  -7  -6   2      518.12      541.97     36.05 o 
  -6  -6   2      236.47      235.41     17.66 o 
  -5  -6   2      121.09      111.90     10.86 o 
  -4  -6   2       47.46       46.11      4.69 o 
  -3  -6   2        3.99        9.18      5.05 o 
  -2  -6   2        6.07        3.66      2.53 o 
  -1  -6   2      157.96      161.59     10.12 o 
   0  -6   2      983.87      981.27     36.27 o 
   1  -6   2      395.66      393.57     28.00 o 
   2  -6   2       58.35       61.46      5.83 o 
   3  -6   2       41.34       47.77      7.53 o 
   4  -6   2       14.20       24.61      7.77 o 
   5  -6   2      351.53      371.63     27.97 o 
   6  -6   2      136.28      129.85     16.71 o 
   7  -6   2        7.27        9.95     13.56 o 
  -8  -5   2      175.39      168.05     14.90 o 
  -7  -5   2      363.90      340.59     23.96 o 
  -6  -5   2      207.20      208.84     15.91 o 
  -5  -5   2        3.65        3.24      3.35 o 
  -4  -5   2      458.39      427.08     20.22 o 
  -3  -5   2      892.49      723.44     32.90 o 
  -2  -5   2     1444.67     1348.08     49.19 o 
  -1  -5   2     2418.89     2274.64     82.39 o 
   0  -5   2     1202.69     1560.49    102.86 o 
   2  -5   2        1.80        1.31      3.43 o 
   3  -5   2      238.96      235.29     21.09 o 
   4  -5   2      616.35      647.92     42.36 o 
   5  -5   2     1194.59     1157.42     72.93 o 
   6  -5   2      248.18      242.60     22.34 o 
   7  -5   2       32.71       19.07     13.74 o 
  -8  -4   2      181.72      179.95     15.52 o 
  -7  -4   2       24.91       23.47      6.40 o 
  -6  -4   2      294.96      274.00     19.43 o 
  -5  -4   2        6.97        7.28      2.89 o 
  -4  -4   2      991.90      925.35     41.74 o 
  -3  -4   2     1962.84     1608.69     71.43 o 
  -2  -4   2      284.83      246.15      9.62 o 
  -1  -4   2     1071.83      927.72     34.12 o 
   0  -4   2       73.81       47.97     14.22 o 
   1  -4   2      174.01      135.16      7.96 o 
   2  -4   2       27.98       16.21      3.48 o 
   3  -4   2      695.12      677.14     24.78 o 
   4  -4   2     1442.92     1483.70     54.34 o 
   5  -4   2      242.35      253.00     20.75 o 
   6  -4   2       58.75       69.78     12.67 o 
   7  -4   2       43.45       82.57     14.41 o 
   8  -4   2       46.23       62.40     16.01 o 
  -8  -3   2        1.60       -2.36      5.81 o 
  -7  -3   2      250.43      235.22     17.63 o 
  -6  -3   2      723.54      675.65     42.97 o 
  -5  -3   2     1139.61     1075.28     66.41 o 
  -4  -3   2     2207.55     1987.15     88.01 o 
  -3  -3   2     1173.08     1170.63     52.05 o 
  -2  -3   2      460.23      467.32     21.29 o 
  -1  -3   2        4.79        6.84      2.75 o 
   0  -3   2      691.38      590.02     75.06 o 
   1  -3   2     2876.30     2372.76    103.37 o 
   2  -3   2     2099.64     1843.49     66.69 o 
   3  -3   2      504.92      532.79     19.58 o 
   4  -3   2      660.03      607.30     22.43 o 
   5  -3   2       50.60       51.33      4.61 o 
   6  -3   2      114.49      251.72     21.27 o 
   7  -3   2       46.28       65.80     12.91 o 
   8  -3   2      143.06      134.44     18.58 o 
  -8  -2   2      188.36      194.03     16.19 o 
  -7  -2   2      404.99      368.99     25.25 o 
  -6  -2   2      136.93      132.36     11.29 o 
  -5  -2   2      133.56      100.41      9.18 o 
  -4  -2   2       96.86       86.06      5.26 o 
  -3  -2   2      212.23      238.15     11.30 o 
  -2  -2   2      378.44      442.52     20.00 o 
  -1  -2   2      507.79      508.98     22.19 o 
   0  -2   2      807.87      719.67     31.96 o 
   1  -2   2      176.02       99.53     11.49 o 
   2  -2   2      609.24      600.24     21.79 o 
   3  -2   2      268.84      210.16      8.28 o 
   4  -2   2      139.17      113.28      7.31 o 
   5  -2   2      311.71      252.98     10.67 o 
   6  -2   2       66.27       56.50      6.07 o 
   7  -2   2      226.93      185.83     18.70 o 
   8  -2   2      192.41      174.41     19.86 o 
  -8  -1   2      556.70      627.32     41.13 o 
  -7  -1   2      526.43      558.95     36.54 o 
  -6  -1   2        6.61        0.15      4.38 o 
  -5  -1   2      104.83      122.83     12.62 o 
  -4  -1   2     1766.50     1928.66     77.30 o 
  -3  -1   2     1396.90     1259.42     45.95 o 
  -2  -1   2      255.20      192.77      7.54 o 
  -1  -1   2     8986.29    10384.18    366.19 o 
   0  -1   2      403.19      408.18     29.77 o 
   1  -1   2     1351.34     1422.27     62.09 o 
   2  -1   2        7.39       15.45      1.44 o 
   3  -1   2     1808.02     1721.04     73.44 o 
   4  -1   2     5554.99     5207.89    221.11 o 
   5  -1   2     1225.97     1128.26     49.14 o 
   6  -1   2       17.85       11.76      5.29 o 
   7  -1   2       72.28       76.04     10.41 o 
   8  -1   2       45.80       44.19     13.22 o 
  -8   0   2       64.27      122.02     13.19 o 
  -6   0   2       41.15       73.57     19.33 o 
  -5   0   2      496.12      599.16     46.81 o 
  -4   0   2     1519.77     1524.89     67.56 o 
  -3   0   2     1874.97     1678.04     73.81 o 
  -2   0   2     2353.98     2159.14     94.42 o 
  -1   0   2        6.99        5.68      0.99 o 
   0   0   2       49.54       83.23      3.94 o 
   1   0   2     1807.24     2381.90    103.40 o 
   2   0   2      275.16      210.81      8.03 o 
   3   0   2     4322.62     4186.27    177.63 o 
   4   0   2     6769.77     6288.36    266.68 o 
   5   0   2     1211.46     1154.87     50.16 o 
   6   0   2       13.88       11.13      3.89 o 
   7   0   2       16.71       40.47     15.81 o 
   8   0   2       27.44       46.78      6.66 o 
  -8   1   2       60.09       83.12      8.35 o 
  -7   1   2      389.63      402.58     20.19 o 
  -6   1   2      437.77      456.34     21.91 o 
  -5   1   2     1851.42     1752.74     77.60 o 
  -4   1   2      899.17      933.61     41.81 o 
  -3   1   2        8.99       15.00      3.43 o 
  -2   1   2      586.27      520.91     23.39 o 
  -1   1   2     1500.99     1614.12     50.16 o 
   0   1   2     7270.12    20322.41    774.51 o 
   1   1   2       21.49       32.68      2.55 o 
   2   1   2      574.90      728.27     99.52 o 
   3   1   2     2608.28     3023.76    225.40 o 
   6   1   2       32.81       53.69      5.21 o 
   7   1   2      262.63      353.11     37.20 o 
   8   1   2      134.53      170.10     11.26 o 
  -8   2   2      321.52      344.18     39.16 o 
  -7   2   2      285.34      342.18     42.51 o 
  -6   2   2      678.42      691.76     31.96 o 
  -5   2   2     1976.92     1887.41     83.57 o 
  -4   2   2        4.44        3.79      1.24 o 
  -3   2   2     1123.09     1063.46     38.97 o 
  -2   2   2        7.49       12.35      1.20 o 
  -1   2   2      607.82      576.98     40.96 o 
   0   2   2     1264.15     2356.39    114.20 o 
   1   2   2     3271.81     3431.29    120.70 o 
   2   2   2     1595.54     1587.21    114.12 o 
   3   2   2      145.12       74.09      6.24 o 
   4   2   2       84.33      112.01      6.32 o 
   5   2   2      320.34      294.51     10.07 o 
   6   2   2      301.19      292.56     11.88 o 
   7   2   2      475.26      464.70     22.37 o 
   8   2   2      130.97      135.26     18.29 o 
  -8   3   2       68.81       80.95     18.09 o 
  -7   3   2      173.14      183.12     12.47 o 
  -6   3   2      263.78      263.66     14.04 o 
  -5   3   2        0.45       -2.76      3.52 o 
  -4   3   2      469.75      453.68     17.33 o 
  -3   3   2     1205.80     1178.30     43.24 o 
  -2   3   2     2914.50     2677.74     97.18 o 
  -1   3   2      759.13      713.10     44.39 o 
   0   3   2       45.87       53.42      3.25 o 
   1   3   2       57.59       72.66      4.17 o 
   2   3   2      770.99      775.76     27.77 o 
   3   3   2      844.47      871.19     31.18 o 
   4   3   2     1175.54     1063.67     47.59 o 
   5   3   2      927.20      907.69     28.48 o 
   6   3   2      213.47      198.16      7.77 o 
   7   3   2       70.23       69.11      9.15 o 
   8   3   2        0.20        4.24     10.74 o 
  -8   4   2        1.67       -2.99      5.51 o 
  -7   4   2       25.33       29.50      6.01 o 
  -6   4   2        7.71        2.56      4.66 o 
  -5   4   2      582.24      553.78     26.14 o 
  -4   4   2     1319.88     1129.44     41.71 o 
  -3   4   2      112.32       94.65      8.11 o 
  -2   4   2     1658.37     1435.63     52.58 o 
  -1   4   2      295.56      295.07     23.42 o 
   0   4   2      873.09      900.05     39.93 o 
   1   4   2       29.03       37.12      2.82 o 
   2   4   2     2372.62     2195.84     96.25 o 
   3   4   2     5157.60     4875.52    172.03 o 
   4   4   2     1226.49      660.93     40.61 o 
   5   4   2      456.10      430.70     14.17 o 
   6   4   2      110.04       95.15      4.99 o 
   7   4   2       59.58       57.44      7.77 o 
   8   4   2       88.90       93.77     10.56 o 
  -8   5   2       32.31       52.80     10.18 o 
  -7   5   2      184.44      213.59     13.14 o 
  -6   5   2      265.96      237.41     16.91 o 
  -5   5   2      396.00      380.98     18.94 o 
  -4   5   2      249.85      221.26      9.64 o 
  -3   5   2      135.86      146.83      6.98 o 
  -2   5   2      237.05      255.74     17.14 o 
  -1   5   2     2678.37     2468.50     87.49 o 
   0   5   2      512.37      451.72     16.52 o 
   1   5   2      235.24      171.28      8.83 o 
   2   5   2      968.13      904.99     40.47 o 
   3   5   2     1911.55     1802.64     79.59 o 
   4   5   2      420.47      450.90     21.07 o 
   5   5   2      150.09      125.45     12.93 o 
   6   5   2       49.51       48.88      4.12 o 
   7   5   2       89.02       87.62      9.89 o 
   8   5   2      267.44      290.37     21.48 o 
  -7   6   2      255.97      266.43     16.41 o 
  -6   6   2      448.02      440.69     21.89 o 
  -5   6   2       92.77       95.19      7.60 o 
  -3   6   2      125.15      155.56     24.44 o 
  -2   6   2      859.50      834.21     37.71 o 
  -1   6   2     1905.90     1667.57     73.83 o 
   0   6   2     1121.69     1190.23     69.16 o 
   1   6   2     1666.64     1492.18     65.95 o 
   2   6   2      366.14      346.13     16.51 o 
   3   6   2        6.89        8.94      2.93 o 
   4   6   2       26.29       14.70      3.51 o 
   5   6   2      208.45      134.66     10.71 o 
   6   6   2      465.53      466.31     18.11 o 
   7   6   2      337.24      361.19     25.25 o 
   8   6   2       75.96       86.61     10.96 o 
  -7   7   2      115.41      109.78     15.73 o 
  -6   7   2      447.42      468.65     19.42 o 
  -5   7   2       19.73       27.55      4.98 o 
  -4   7   2      963.66     1088.60     39.80 o 
  -3   7   2      525.42      517.04     24.54 o 
  -2   7   2      950.29      849.33     38.61 o 
  -1   7   2      344.01      282.11     14.00 o 
   0   7   2       10.08       25.69      3.49 o 
   1   7   2      150.80      120.13      7.56 o 
   2   7   2      110.49       79.31      6.08 o 
   3   7   2      425.47      386.92     18.62 o 
   4   7   2      316.19      330.37     16.47 o 
   5   7   2      275.05      268.90     14.22 o 
   6   7   2      181.20      163.28     12.39 o 
   7   7   2       64.95       86.15     10.34 o 
  -6   8   2        7.10       -5.08     10.74 o 
  -5   8   2      114.98      128.50      8.44 o 
  -4   8   2      368.03      358.99     15.37 o 
  -3   8   2      398.72      459.05     22.44 o 
  -2   8   2      189.01      174.86     10.41 o 
  -1   8   2       57.01       47.13      7.22 o 
   1   8   2     1076.07      990.46     45.65 o 
   2   8   2      304.14      310.30     15.71 o 
   3   8   2      139.12      177.42     28.83 o 
   4   8   2      747.06      772.65     35.60 o 
   5   8   2      251.70      227.02     12.81 o 
   6   8   2        1.45       -3.93      2.68 o 
   7   8   2       46.80       63.84      9.55 o 
  -5   9   2      133.98      159.20     16.99 o 
  -4   9   2        5.92        3.09      4.39 o 
  -3   9   2        5.88       -8.40      7.07 o 
  -2   9   2       54.78       52.61      8.57 o 
  -1   9   2      513.40      468.61     33.76 o 
   0   9   2      376.25      347.05     26.35 o 
   1   9   2      711.36      655.14     45.75 o 
   2   9   2      216.90      248.14     16.54 o 
   3   9   2       10.12        4.81      7.30 o 
   4   9   2       12.57       19.45      4.99 o 
   5   9   2        0.27       -2.89      4.78 o 
   6   9   2       96.25      114.99      7.27 o 
  -3  10   2       52.44       61.42      7.62 o 
  -2  10   2      390.70      386.96     29.47 o 
  -1  10   2      625.90      578.63     41.44 o 
   0  10   2      729.97      648.17     45.81 o 
   1  10   2      436.20      476.08     35.16 o 
   2  10   2       11.65       16.77      7.90 o 
   3  10   2        7.55        1.38      4.79 o 
   4  10   2      178.33      157.47     11.14 o 
   5  10   2      294.52      291.37     22.10 o 
  -3  11   2      312.73      321.89     26.60 o 
  -2  11   2      132.31      118.74     14.35 o 
  -1  11   2       71.15       67.79     11.42 o 
   0  11   2      157.29      142.89     16.25 o 
   1  11   2        2.98       24.09      8.88 o 
   2  11   2       58.45       52.30     11.14 o 
   3  11   2       72.45       68.34     12.73 o 
   4  11   2      101.28      103.69     14.87 o 
  -1  12   2        3.74       -2.23      8.14 o 
   0  12   2        7.28       15.55      9.36 o 
   1  12   2      142.54      142.16     16.92 o 
   2  12   2      193.51      221.57     22.07 o 
  -4 -10   3       93.96      104.13      9.33 o 
  -3 -10   3       87.65       83.27     13.89 o 
  -2 -10   3        5.85       12.67      9.30 o 
  -1 -10   3       46.59       64.18     11.54 o 
   0 -10   3       57.91       59.22     10.53 o 
   1 -10   3      101.26       93.56     12.36 o 
   2 -10   3      167.11      184.97     17.75 o 
   3 -10   3       75.12       79.94     11.97 o 
  -5  -9   3      141.41      170.56     14.84 o 
  -4  -9   3       75.03       81.82      7.61 o 
  -3  -9   3        2.90       -1.87      4.41 o 
  -2  -9   3        1.17        7.59      7.96 o 
  -1  -9   3      188.94      336.65     26.47 o 
   0  -9   3      627.10      695.82     48.78 o 
   1  -9   3      490.61      576.76     26.50 o 
   2  -9   3      278.70      296.84     16.20 o 
   3  -9   3       78.69       65.88      7.40 o 
   4  -9   3        5.51       10.09      5.87 o 
  -6  -8   3       22.55       28.34      7.31 o 
  -5  -8   3       13.10        8.29      6.00 o 
  -4  -8   3        0.22       -1.14      4.61 o 
  -3  -8   3      299.44      317.73     16.44 o 
  -2  -8   3      514.85      523.80     24.97 o 
  -1  -8   3      208.00      290.29     20.44 o 
   0  -8   3      438.17      499.65     21.54 o 
   1  -8   3      422.37      469.64     19.07 o 
   2  -8   3       23.14       18.25      5.10 o 
   3  -8   3       38.78       36.34      5.99 o 
   4  -8   3       21.58       25.19      9.27 o 
   5  -8   3      161.25      172.61     18.55 o 
  -6  -7   3        3.06        4.10      5.91 o 
  -5  -7   3       61.95       72.04      8.60 o 
  -4  -7   3      438.56      472.03     22.88 o 
  -3  -7   3      235.97      276.14     38.24 o 
  -2  -7   3      206.88      208.52      8.29 o 
  -1  -7   3      966.14      993.11     37.18 o 
   0  -7   3      874.38     1023.67     38.08 o 
   1  -7   3        1.84        9.96      3.93 o 
   2  -7   3      697.32      635.48     39.28 o 
   3  -7   3      517.73      470.81     31.80 o 
   4  -7   3      226.27      221.67     19.10 o 
   5  -7   3      218.59      228.09     20.54 o 
   6  -7   3       81.94       87.68     14.32 o 
  -7  -6   3       44.81       61.58      9.03 o 
  -6  -6   3       31.06       34.83      6.95 o 
  -5  -6   3      385.63      385.67     25.98 o 
  -4  -6   3      755.05      742.26     34.28 o 
  -3  -6   3       39.98       54.66     10.70 o 
  -2  -6   3      225.17      190.75      7.52 o 
  -1  -6   3       32.59       48.33      4.21 o 
   0  -6   3      108.26      106.39      6.26 o 
   1  -6   3      235.84      230.64     43.29 o 
   2  -6   3      592.66      538.85     25.54 o 
   3  -6   3      158.44      153.53     10.82 o 
   4  -6   3      107.57      152.84     15.30 o 
   5  -6   3        9.85       31.37      9.95 o 
   6  -6   3        5.77       10.31     11.20 o 
  -7  -5   3      593.33      579.46     38.13 o 
  -6  -5   3      350.55      335.79     23.29 o 
  -5  -5   3       97.67       88.48      9.09 o 
  -4  -5   3      105.82       97.10      6.72 o 
  -3  -5   3      130.85      141.50     21.01 o 
  -2  -5   3     1130.20     1056.96     33.44 o 
  -1  -5   3     1327.65     1198.20     44.13 o 
   0  -5   3     1992.33     2275.48    137.35 o 
   1  -5   3     1699.61     2016.80     88.19 o 
   2  -5   3      102.24      107.87      7.97 o 
   3  -5   3      130.52      132.96      9.79 o 
   4  -5   3        4.47       49.98      8.69 o 
   5  -5   3      592.25      573.71     39.08 o 
   6  -5   3      459.44      471.55     34.49 o 
   7  -5   3      326.33      346.75     29.29 o 
  -8  -4   3      379.74      410.77     28.68 o 
  -7  -4   3      311.10      311.28     22.28 o 
  -6  -4   3      130.05      133.56     11.75 o 
  -5  -4   3       52.00       42.94      6.24 o 
  -4  -4   3      475.21      471.81     22.02 o 
  -3  -4   3      514.74      484.87     22.49 o 
  -2  -4   3      723.84      673.18     24.71 o 
  -1  -4   3     2454.05     2228.48     94.86 o 
   0  -4   3     1265.02     1325.62    100.83 o 
   1  -4   3     1007.59      884.01     39.62 o 
   2  -4   3      228.57      201.96     11.40 o 
   3  -4   3       48.70       48.54      5.54 o 
   4  -4   3      117.42      160.52     15.42 o 
   5  -4   3      225.48      202.39     18.82 o 
   6  -4   3      459.65      458.39     33.45 o 
   7  -4   3      309.84      316.78     27.21 o 
  -8  -3   3      179.50      165.23     15.06 o 
  -7  -3   3        7.77        7.31      5.51 o 
  -6  -3   3      116.45      114.43     10.59 o 
  -5  -3   3      207.22      204.07     15.00 o 
  -4  -3   3     1384.84     1297.01     57.86 o 
  -3  -3   3     1382.87     1277.80     56.86 o 
  -2  -3   3     1159.53     1103.52     39.77 o 
  -1  -3   3     1157.00     1158.80     41.39 o 
   0  -3   3       61.33       69.84      3.55 o 
   1  -3   3      759.55      644.02     29.18 o 
   2  -3   3      425.52      370.14     17.88 o 
   3  -3   3      653.08      605.60     22.42 o 
   4  -3   3     1497.81     1325.53     81.99 o 
   5  -3   3       87.83       86.98     11.66 o 
   6  -3   3        1.24       50.31     11.11 o 
   8  -3   3       90.37      142.95     19.65 o 
  -8  -2   3        2.02        1.90      6.55 o 
  -7  -2   3      162.07      153.76     13.50 o 
  -6  -2   3      367.88      349.10     23.84 o 
  -5  -2   3     1373.93     1275.21     78.44 o 
  -4  -2   3     1251.07     1159.51     51.77 o 
  -3  -2   3       12.97        6.34      1.68 o 
  -2  -2   3      107.08       89.39      7.10 o 
  -1  -2   3     1064.35     1436.44     51.03 o 
   0  -2   3       94.30      112.97      7.97 o 
   1  -2   3     2170.53     1875.06     81.99 o 
   2  -2   3     1102.24     1010.88     69.49 o 
   3  -2   3      448.51      409.05     15.53 o 
   4  -2   3      521.62      456.98     20.95 o 
   5  -2   3       75.88       98.06     11.45 o 
   6  -2   3        6.21       23.20      9.55 o 
   7  -2   3      193.84      199.48     19.98 o 
   8  -2   3       98.43      107.11     17.93 o 
  -8  -1   3      321.62      346.65     24.97 o 
  -7  -1   3      123.01      113.91     11.57 o 
  -6  -1   3      287.79      300.01     19.51 o 
  -5  -1   3     1005.17      953.80     43.03 o 
  -4  -1   3      154.15      124.24      6.54 o 
  -3  -1   3      872.78      897.37     32.94 o 
  -2  -1   3      954.56      877.80     38.88 o 
  -1  -1   3     2313.16     2670.81     96.28 o 
   0  -1   3      354.16      343.89     11.54 o 
   1  -1   3      610.79      567.41     25.49 o 
   2  -1   3      140.58      139.85      8.04 o 
   3  -1   3       29.65       34.84      2.82 o 
   4  -1   3      363.42      379.10     17.63 o 
   5  -1   3     1126.92     1074.06     46.98 o 
   6  -1   3     1299.90     1352.12     59.04 o 
   7  -1   3      366.56      402.78     30.57 o 
   8  -1   3       12.00      -10.37     12.21 o 
  -8   0   3      569.95      649.73     42.69 o 
  -7   0   3      306.49      342.74     17.83 o 
  -6   0   3       79.80      140.14     12.46 o 
  -4   0   3     1014.44     1175.82     68.75 o 
  -3   0   3     2572.80     2487.52    109.26 o 
  -2   0   3     1803.83     1628.22     71.61 o 
  -1   0   3     5421.49     7002.66    337.61 o 
   0   0   3     6171.46     9653.26    296.48 o 
   1   0   3       44.50       63.29      4.41 o 
   2   0   3       14.80       15.31      2.64 o 
   3   0   3      183.79      209.54      8.50 o 
   4   0   3      943.20      737.97     32.46 o 
   5   0   3     2215.92     2099.87     90.10 o 
   6   0   3     2756.60     2564.54    139.74 o 
   7   0   3      766.08      764.07     74.75 o 
   8   0   3       67.68       45.63     13.16 o 
  -8   1   3       80.57      202.78     40.43 o 
  -7   1   3       20.78       37.89      7.59 o 
  -6   1   3       49.72       63.88      6.06 o 
  -5   1   3      480.57      514.04     24.02 o 
  -4   1   3      859.20      996.27     44.50 o 
  -3   1   3     1579.69     1359.63     82.89 o 
  -2   1   3     2240.83     2041.23     89.53 o 
  -1   1   3      165.97      253.20     19.92 o 
   0   1   3       51.07      148.32      6.61 o 
   1   1   3       21.10       44.94      5.95 o 
   2   1   3     1175.73     1455.39    102.87 o 
   3   1   3      767.42      686.59     31.20 o 
   5   1   3      255.88      333.34     15.87 o 
   6   1   3      217.08      380.29     21.73 o 
   8   1   3       22.59       56.74     13.56 o 
  -8   2   3      163.55      215.81     14.07 o 
  -7   2   3      348.35      351.26     18.44 o 
  -6   2   3      672.80      661.99     30.89 o 
  -5   2   3     2138.33     1957.24     86.82 o 
  -4   2   3     1319.27     1226.97     54.78 o 
  -3   2   3     1150.67     1059.52     47.02 o 
  -2   2   3       11.54       15.83      1.94 o 
  -1   2   3     4440.13     4824.06    174.19 o 
   0   2   3     1681.64     3777.59    142.99 o 
   1   2   3      818.47     1229.13     64.18 o 
   2   2   3     2162.04     2575.87    113.00 o 
   3   2   3     1831.90     2231.24     79.96 o 
   4   2   3      213.17      196.48      8.18 o 
   5   2   3       11.16        9.50      2.30 o 
   6   2   3       80.17      155.47     12.09 o 
   7   2   3      692.37      855.73     52.23 o 
   8   2   3      203.04      208.92     20.52 o 
  -8   3   3      281.19      318.38     17.96 o 
  -7   3   3      201.65      241.03     23.34 o 
  -6   3   3       77.96       91.17      7.34 o 
  -5   3   3      672.01      673.52     31.15 o 
  -4   3   3      789.37      765.02     34.78 o 
  -3   3   3       37.63       45.68      2.87 o 
  -2   3   3      378.33      361.85     11.74 o 
  -1   3   3     1366.43     1428.37     83.42 o 
   0   3   3     1113.07     1892.68    113.05 o 
   1   3   3      496.73      475.95     15.01 o 
   2   3   3      194.51      180.77      7.19 o 
   3   3   3        0.76        3.42      2.82 o 
   4   3   3      453.33      454.42     17.20 o 
   5   3   3      153.25      160.23     10.24 o 
   6   3   3      277.84      270.40      9.88 o 
   7   3   3      421.85      387.26     22.64 o 
   8   3   3       31.66       34.92      7.41 o 
  -8   4   3      103.60      126.13     10.46 o 
  -7   4   3       73.15       74.59      7.76 o 
  -6   4   3       24.27       24.72      5.45 o 
  -5   4   3      579.37      508.11     28.46 o 
  -4   4   3      355.55      318.47     12.84 o 
  -3   4   3      282.81      243.45     10.03 o 
  -2   4   3     3436.75     2975.02     96.09 o 
  -1   4   3      645.36      618.80     38.55 o 
   0   4   3       34.54       33.14      2.65 o 
   1   4   3        8.38        5.05      1.74 o 
   2   4   3     1133.93     1157.31     51.33 o 
   3   4   3      624.77      530.65     19.43 o 
   4   4   3     1122.68     1103.00     50.14 o 
   5   4   3     2885.71     2686.99     95.92 o 
   6   4   3      997.20     1000.44     31.56 o 
   7   4   3        3.12        5.96      3.33 o 
   8   4   3        1.56       -4.13      5.97 o 
  -7   5   3        1.25        8.36     11.29 o 
  -6   5   3        5.73        0.49      5.55 o 
  -5   5   3      446.88      411.34     20.37 o 
  -4   5   3      767.61      664.98     25.22 o 
  -3   5   3      837.08      729.77     27.49 o 
  -2   5   3     1050.83      870.01     39.51 o 
  -1   5   3      114.65      132.92      7.21 o 
   0   5   3      178.29      236.95     11.46 o 
   1   5   3      662.57      628.87     28.39 o 
   2   5   3      692.17      579.61     26.41 o 
   3   5   3      634.26      507.11     23.35 o 
   4   5   3      354.05      367.15     17.71 o 
   5   5   3      793.21      787.89     35.99 o 
   6   5   3      464.18      454.89     17.62 o 
   7   5   3       51.27       49.59      4.58 o 
   8   5   3       24.01       20.32      7.31 o 
  -7   6   3      294.73      336.23     15.42 o 
  -6   6   3      364.94      400.13     20.74 o 
  -5   6   3      447.96      436.20     21.64 o 
  -4   6   3      237.54      217.51     12.28 o 
  -2   6   3      378.02      318.15     22.66 o 
  -1   6   3     1511.25     1321.73     58.64 o 
   0   6   3      937.10     1064.54     51.56 o 
   1   6   3     1524.37     1386.07     61.40 o 
   2   6   3      840.65      732.55     33.22 o 
   3   6   3      315.06      274.50     13.72 o 
   4   6   3       68.48       74.68      5.76 o 
   5   6   3       56.88       63.77      5.64 o 
   6   6   3      271.48      256.03     13.80 o 
   7   6   3      165.66      184.07      9.14 o 
   8   6   3       91.50      112.90     12.33 o 
  -7   7   3       72.59       89.71      7.92 o 
  -6   7   3      314.99      319.14     19.67 o 
  -5   7   3      454.03      447.68     18.27 o 
  -4   7   3      651.02      686.98     26.13 o 
  -3   7   3        1.94        0.76      2.83 o 
  -2   7   3     2508.16     2293.35    101.49 o 
  -1   7   3      961.96      876.15     31.76 o 
   0   7   3      556.81      826.44     50.62 o 
   1   7   3     1657.42     1426.94     63.44 o 
   2   7   3      137.45      112.71      7.43 o 
   3   7   3        3.83        3.57      3.33 o 
   4   7   3        7.56        5.66      3.82 o 
   5   7   3      147.80      132.16      9.08 o 
   6   7   3      414.50      389.29     15.72 o 
   7   7   3      231.57      230.41     10.75 o 
  -6   8   3       62.98       69.69      8.77 o 
  -5   8   3        3.71        6.29      5.08 o 
  -4   8   3       21.63       36.21     16.37 o 
  -3   8   3      100.44      114.61      7.33 o 
  -2   8   3      530.90      466.19     22.31 o 
  -1   8   3      183.92      181.61     15.42 o 
   0   8   3       12.51        4.30      4.68 o 
   1   8   3        1.45       -4.53      3.24 o 
   2   8   3      193.69      173.12     10.08 o 
   3   8   3      713.81      680.18     31.45 o 
   4   8   3      190.98      222.12     12.49 o 
   5   8   3       50.97       58.81      6.41 o 
   6   8   3      226.10      247.17     14.17 o 
   7   8   3       25.92       21.96      6.19 o 
  -4   9   3      219.20      184.57     17.96 o 
  -3   9   3      413.25      374.05     20.18 o 
  -2   9   3       12.84        6.15      5.91 o 
  -1   9   3        4.85       -1.38      5.45 o 
   0   9   3        3.22       24.51      6.73 o 
   1   9   3     1085.99      927.88     42.16 o 
   2   9   3     1141.55     1038.56     47.04 o 
   3   9   3      412.03      391.74     19.56 o 
   4   9   3      218.69      237.65     14.22 o 
   5   9   3       26.33       23.44      5.76 o 
   6   9   3        0.24       -8.25      5.50 o 
  -4  10   3       38.59        9.18      4.22 o 
  -3  10   3       37.51       33.61      6.74 o 
  -2  10   3      102.29      103.96     12.36 o 
  -1  10   3      169.77      147.85     15.49 o 
   0  10   3      232.86      244.04     21.03 o 
   1  10   3      468.46      461.14     22.64 o 
   2  10   3      430.91      405.30     20.37 o 
   3  10   3      227.97      202.25     13.76 o 
   4  10   3        3.43       -0.71      7.74 o 
   5  10   3       43.44       30.85      6.63 o 
  -3  11   3      110.67       88.97     12.46 o 
  -2  11   3      330.72      312.22     25.77 o 
  -1  11   3      478.80      443.30     33.73 o 
   0  11   3      381.98      380.04     29.84 o 
   1  11   3      136.50      228.40     20.93 o 
   2  11   3       35.16       37.70     10.07 o 
   3  11   3        1.76       -6.47      5.35 o 
   4  11   3       86.38       97.11     14.32 o 
  -2  12   3       92.00       90.10     13.31 o 
  -1  12   3       26.06        7.83      9.09 o 
   0  12   3      112.03      109.20     14.63 o 
   1  12   3        0.07       18.55      9.46 o 
   2  12   3       15.06       16.01     10.31 o 
   3  12   3       51.22       46.49     12.36 o 
  -2 -10   4      149.22      177.87     19.19 o 
  -1 -10   4       58.91       72.16     12.09 o 
   0 -10   4       54.58       59.10     10.83 o 
   1 -10   4        2.95       -0.43      7.68 o 
  -4  -9   4       29.64       22.25     10.96 o 
  -3  -9   4       94.21      109.65     14.45 o 
  -2  -9   4       48.32       73.85     12.03 o 
  -1  -9   4       67.27       83.03     11.66 o 
   0  -9   4       33.41       43.15      9.61 o 
   1  -9   4      117.04      122.47     12.17 o 
   2  -9   4      316.75      328.72     17.82 o 
   3  -9   4      168.32      173.60     16.95 o 
  -5  -8   4      205.05      210.37     16.71 o 
  -4  -8   4      154.37      143.72      9.91 o 
  -3  -8   4        3.30        3.51      4.12 o 
  -2  -8   4       71.87       66.05     10.34 o 
  -1  -8   4      193.47      313.54     17.49 o 
   0  -8   4      565.24      703.00     62.80 o 
   1  -8   4      672.16      718.84     45.23 o 
   2  -8   4      327.17      335.43     14.94 o 
   3  -8   4      190.97      185.00     16.99 o 
   4  -8   4        3.40       21.58      9.06 o 
  -6  -7   4       52.31       53.19      8.45 o 
  -5  -7   4       19.90       21.70      6.15 o 
  -4  -7   4        9.65       14.23      4.36 o 
  -3  -7   4       79.28       93.61      7.32 o 
  -2  -7   4      458.34      470.59     16.20 o 
  -1  -7   4       36.60       41.77      4.95 o 
   0  -7   4       17.78       18.62      4.33 o 
   1  -7   4      539.61      538.18     25.95 o 
   2  -7   4      448.38      391.94     20.20 o 
   3  -7   4        1.03       23.31     10.83 o 
   4  -7   4      402.63      397.21     28.68 o 
   5  -7   4      288.20      296.55     24.51 o 
  -7  -6   4       22.84       22.86      7.13 o 
  -6  -6   4        0.14        0.06      5.66 o 
  -5  -6   4      136.52      136.25     12.06 o 
  -4  -6   4      436.06      444.10     25.67 o 
  -3  -6   4      785.39      889.38     40.71 o 
  -2  -6   4      576.56      560.07     18.70 o 
  -1  -6   4        4.14        1.06      2.33 o 
   0  -6   4       85.79       54.18      5.79 o 
   1  -6   4       49.61       55.58      6.18 o 
   2  -6   4       32.00       39.78      5.99 o 
   3  -6   4      165.21      146.71     14.06 o 
   4  -6   4      545.41      536.37     36.27 o 
   5  -6   4      146.44      208.41     19.68 o 
   6  -6   4       47.94       44.50     12.64 o 
  -7  -5   4      110.45      120.70     12.36 o 
  -6  -5   4       55.80       47.68      7.53 o 
  -5  -5   4      331.80      285.51     20.26 o 
  -4  -5   4      796.60      728.54     33.43 o 
  -3  -5   4       87.48       89.15      5.55 o 
  -2  -5   4        1.02       -0.07      1.92 o 
  -1  -5   4       20.84       12.02      2.49 o 
   0  -5   4      590.79      526.68     19.85 o 
   1  -5   4      962.76     1053.85     47.33 o 
   2  -5   4      505.56      439.45     21.52 o 
   3  -5   4      817.30      773.28     37.72 o 
   4  -5   4      132.38      188.61     17.14 o 
   5  -5   4        8.79       23.20      9.18 o 
   6  -5   4        9.74        9.67     11.23 o 
   7  -5   4       79.28       69.29     15.27 o 
  -7  -4   4      119.90      116.05     12.12 o 
  -6  -4   4      729.70      697.04     44.68 o 
  -5  -4   4      644.10      571.75     36.82 o 
  -4  -4   4       14.27       14.56      3.36 o 
  -3  -4   4       76.17       68.62      5.19 o 
  -2  -4   4      890.44      853.32     27.33 o 
  -1  -4   4     1127.73     1108.57     39.95 o 
   0  -4   4     2001.54     2065.25     73.23 o 
   1  -4   4     2217.30     2098.22     92.18 o 
   2  -4   4      288.22      241.46     13.24 o 
   3  -4   4      287.65      336.67     17.41 o 
   4  -4   4       42.75      525.57     35.04 o 
   5  -4   4      198.54      159.39     16.50 o 
   6  -4   4      145.08      147.18     16.65 o 
   7  -4   4      178.15      167.16     19.68 o 
  -8  -3   4      194.80      198.47     17.23 o 
  -7  -3   4       29.34       29.53      7.31 o 
  -6  -3   4      147.22      125.81     11.60 o 
  -5  -3   4      121.57      108.98     10.10 o 
  -4  -3   4      152.10      115.52      8.55 o 
  -3  -3   4      477.14      486.17     22.52 o 
  -2  -3   4      832.81      836.06     36.56 o 
  -1  -3   4     1372.44     1303.33     46.64 o 
   0  -3   4     1283.04     1235.71     44.12 o 
   1  -3   4      638.50      582.34     26.91 o 
   2  -3   4      457.46      422.42     20.35 o 
   3  -3   4       88.28      109.08     11.69 o 
   4  -3   4      757.67      686.39     44.31 o 
   5  -3   4       59.47       63.20     10.41 o 
   6  -3   4      231.76      195.77     19.89 o 
   7  -3   4      211.45      219.28     22.65 o 
  -8  -2   4      192.32      185.49     16.50 o 
  -7  -2   4        6.54        2.11      5.88 o 
  -6  -2   4       29.54       42.72      7.10 o 
  -5  -2   4      432.17      416.55     27.54 o 
  -4  -2   4     1589.15     1445.08     64.22 o 
  -3  -2   4     1296.33     1237.72     45.36 o 
  -2  -2   4      637.31      573.85     21.02 o 
  -1  -2   4       11.69        6.17      1.73 o 
   0  -2   4      132.50      160.51      6.88 o 
   1  -2   4       92.94       59.81      4.84 o 
   2  -2   4        3.57        4.61      3.21 o 
   3  -2   4     1337.20     1195.56     53.33 o 
   4  -2   4     1103.40      914.51     57.66 o 
   5  -2   4       48.73       43.49      9.40 o 
   6  -2   4       81.28       81.44     13.01 o 
   7  -2   4        0.01       13.31     12.00 o 
   8  -2   4       99.18      120.92     18.67 o 
  -8  -1   4        9.87       11.23      7.35 o 
  -7  -1   4       21.78       27.57      7.10 o 
  -6  -1   4      239.82      251.17     20.06 o 
  -5  -1   4      707.51      643.42     29.76 o 
  -4  -1   4      990.74      965.33     43.23 o 
  -3  -1   4     1373.77     1361.10     49.70 o 
  -2  -1   4       30.32       32.42      2.83 o 
  -1  -1   4      742.45      848.97     30.52 o 
   0  -1   4      509.64      496.66     15.77 o 
   1  -1   4     1430.61     1429.22     62.70 o 
   2  -1   4     1010.15      989.00     44.07 o 
   3  -1   4      854.01      833.47     30.18 o 
   4  -1   4       66.70       57.76      4.67 o 
   5  -1   4        0.11       -4.50      7.53 o 
   6  -1   4        1.97        4.10      9.27 o 
   7  -1   4      587.56      651.07     45.20 o 
   8  -1   4      694.09      634.64     46.09 o 
  -8   0   4       88.10      109.58      9.28 o 
  -7   0   4      138.59      168.52     11.07 o 
  -6   0   4      697.04      750.07     34.76 o 
  -5   0   4      581.07      564.66     26.40 o 
  -4   0   4      205.49      227.24     16.31 o 
  -3   0   4      221.54      178.64      8.69 o 
  -2   0   4      639.39      611.88     27.43 o 
  -1   0   4     5934.95     7974.72    281.48 o 
   0   0   4     3456.89     5291.37    162.55 o 
   1   0   4      250.02      247.49     12.10 o 
   2   0   4     1350.83     1541.00     67.63 o 
   3   0   4       29.59       26.71      2.33 o 
   4   0   4      628.80      581.25     25.90 o 
   5   0   4        2.83        4.36      4.79 o 
   6   0   4      292.10      296.89     24.58 o 
   7   0   4     1146.18     1110.41     71.37 o 
   8   0   4      521.12      491.35     37.89 o 
  -8   1   4        9.13       13.39      6.24 o 
  -7   1   4       27.46       47.16      6.81 o 
  -6   1   4      416.28      570.99     46.72 o 
  -5   1   4        4.85      137.38     13.37 o 
  -4   1   4      606.67      656.78     29.99 o 
  -3   1   4     1118.75     1385.78    214.50 o 
  -2   1   4     1855.75     1962.71     86.32 o 
  -1   1   4     3303.13     5099.43    179.72 o 
   0   1   4     3676.30     9794.05    343.23 o 
   1   1   4       11.41       11.13      2.35 o 
   2   1   4       28.01       37.63      3.58 o 
   3   1   4       97.88      112.59      7.33 o 
   4   1   4      820.40      759.44     33.27 o 
   5   1   4      249.39      243.91     12.60 o 
   6   1   4      304.48      276.25     14.52 o 
   7   1   4      254.12      309.85     17.19 o 
   8   1   4       27.43       48.57     14.48 o 
  -8   2   4        2.30       -9.12     10.86 o 
  -7   2   4        6.67       13.31      5.67 o 
  -6   2   4      341.50      442.84     21.86 o 
  -5   2   4     1150.76     1175.21     52.86 o 
  -4   2   4      526.87      484.69     22.77 o 
  -3   2   4     1730.75     1528.63     67.78 o 
  -2   2   4     3354.95     3416.54    136.70 o 
  -1   2   4      383.02      479.41     28.97 o 
   0   2   4     1479.58     4371.70    155.04 o 
   1   2   4     2081.36     3669.91    245.37 o 
   2   2   4      519.09      599.57     37.62 o 
   3   2   4      899.73      878.75     32.42 o 
   4   2   4      409.23      455.33     31.77 o 
   5   2   4      232.32      229.65      9.84 o 
   6   2   4       44.74       61.28     10.16 o 
  -8   3   4       58.08       69.01      8.79 o 
  -7   3   4       18.98       28.78     12.00 o 
  -6   3   4      532.70      541.18     26.05 o 
  -5   3   4     1545.74     1481.42     66.36 o 
  -4   3   4      197.91      149.66      9.04 o 
  -3   3   4      654.61      662.85     24.81 o 
  -2   3   4     2365.51     2495.85     77.49 o 
  -1   3   4       24.78        9.88      1.58 o 
   0   3   4     1685.53     3282.78    143.85 o 
   1   3   4     1565.47     2173.74     92.63 o 
   2   3   4     2952.94     3248.62    120.74 o 
   3   3   4      693.77      818.36     29.68 o 
   4   3   4        0.89        1.73      4.22 o 
   5   3   4       83.90       57.65      3.89 o 
   6   3   4      157.25      181.10     16.31 o 
   7   3   4      528.55      595.67     27.17 o 
   8   3   4      119.59      138.21     13.07 o 
  -8   4   4       99.38      110.80     10.37 o 
  -7   4   4      196.84      193.05     12.94 o 
  -6   4   4      189.49      168.49     11.36 o 
  -5   4   4        7.79        5.08      4.36 o 
  -4   4   4       10.34        1.60      3.70 o 
  -3   4   4      280.43      216.21      9.23 o 
  -2   4   4     1220.47     1137.88     35.79 o 
  -1   4   4      347.86      344.86     27.83 o 
   0   4   4      756.97     1101.50     48.84 o 
   1   4   4      281.53      217.33     28.39 o 
   2   4   4       19.34       26.81      1.89 o 
   3   4   4       50.57       36.14      2.94 o 
   4   4   4      401.47      386.24     17.57 o 
   5   4   4      183.22      167.63      8.49 o 
   6   4   4      436.82      440.76     21.39 o 
   7   4   4      794.27      831.52     31.06 o 
   8   4   4      237.26      270.48     20.35 o 
  -7   5   4      102.46      125.54     13.62 o 
  -6   5   4       63.04       59.43      7.31 o 
  -5   5   4      295.37      246.05     13.79 o 
  -4   5   4      332.91      284.05     17.37 o 
  -3   5   4      621.02      590.00     22.57 o 
  -2   5   4     2504.18     2262.91     70.48 o 
  -1   5   4     1607.98     1723.11     75.86 o 
   0   5   4      813.37      774.04     34.51 o 
   1   5   4      145.53      168.63      8.90 o 
   2   5   4      829.85      823.08     37.04 o 
   3   5   4     1514.14     1482.88     78.47 o 
   4   5   4      263.34      242.12     12.76 o 
   5   5   4      615.64      502.82     31.25 o 
   6   5   4      763.63      768.43     30.49 o 
   7   5   4       93.07      108.15      6.60 o 
   8   5   4       74.50       75.13     10.07 o 
  -7   6   4       12.04       17.06      7.14 o 
  -6   6   4      197.41      189.69     12.57 o 
  -5   6   4      557.59      516.91     25.21 o 
  -4   6   4      337.82      400.29     48.13 o 
  -3   6   4      948.57      835.86     31.56 o 
  -2   6   4      744.78      623.60     23.27 o 
  -1   6   4       14.26        9.85      4.02 o 
   0   6   4      401.60      428.92     19.92 o 
   1   6   4      472.70      419.22     19.61 o 
   2   6   4      588.29      541.00     24.98 o 
   3   6   4      857.66      809.15     36.69 o 
   4   6   4      264.22      236.86     12.68 o 
   5   6   4      111.26       97.40      7.66 o 
   6   6   4       12.07        7.62      3.61 o 
   7   6   4       29.57       27.94      6.63 o 
  -7   7   4      289.98      328.07     15.44 o 
  -6   7   4      664.32      670.86     32.43 o 
  -5   7   4       99.25      106.29      8.80 o 
  -4   7   4      236.66      236.16     13.86 o 
  -3   7   4      939.00      879.58     33.44 o 
  -2   7   4      387.22      355.80     25.40 o 
  -1   7   4      207.64      235.00     36.13 o 
   0   7   4     3335.54     3344.81    146.68 o 
   1   7   4     2110.95     1927.12     85.27 o 
   2   7   4      391.67      362.99     17.59 o 
   3   7   4      460.06      416.93     20.07 o 
   4   7   4      113.80       93.55      7.31 o 
   5   7   4       35.28       36.70      5.37 o 
   6   7   4      219.24      225.02     13.07 o 
   7   7   4      133.14      140.05     10.37 o 
  -6   8   4      205.29      208.08     11.80 o 
  -5   8   4       59.81       54.11      6.30 o 
  -3   8   4       57.48       49.83      5.02 o 
  -2   8   4       22.89       12.21      5.26 o 
  -1   8   4       67.30       79.65      6.02 o 
   0   8   4      177.88      277.93     41.19 o 
   1   8   4      507.64      487.28     22.99 o 
   2   8   4       82.10       76.94      6.13 o 
   3   8   4       43.81       54.59      5.58 o 
   4   8   4       65.37       74.13      6.77 o 
   5   8   4      228.86      271.57     14.93 o 
   6   8   4      101.69      135.72      9.97 o 
   7   8   4        4.80        2.13      4.34 o 
  -5   9   4      137.36      155.53     16.99 o 
  -4   9   4      236.28      225.74     21.18 o 
  -3   9   4      496.70      486.33     25.06 o 
  -2   9   4      372.90      393.54     28.98 o 
  -1   9   4      300.75      265.49     21.15 o 
   0   9   4        5.19        8.54      7.68 o 
   1   9   4      237.86      199.37     12.35 o 
   2   9   4      171.78      154.81     12.96 o 
   3   9   4      748.53      696.84     32.52 o 
   4   9   4     1044.49     1052.36     48.01 o 
   5   9   4      385.58      408.45     26.95 o 
   6   9   4       36.83       57.94     16.39 o 
  -4  10   4      256.76      255.76     23.84 o 
  -3  10   4      163.59      137.17     12.82 o 
  -2  10   4       12.17        2.97      6.73 o 
  -1  10   4       47.57       33.54      8.32 o 
   0  10   4        3.74        7.81     10.22 o 
   1  10   4      294.74      269.27     29.10 o 
   2  10   4      383.03      388.33     32.99 o 
   3  10   4      335.53      325.55     17.37 o 
   4  10   4      351.06      368.97     19.30 o 
   5  10   4      213.77      218.90     14.22 o 
  -3  11   4       38.12       47.77      7.88 o 
  -2  11   4       74.09       69.96     11.23 o 
  -1  11   4      276.84      264.88     22.95 o 
   0  11   4      462.32      414.81     31.92 o 
   1  11   4      385.35      439.00     22.09 o 
   2  11   4      149.96      172.16     11.56 o 
   3  11   4       54.84       58.72     10.83 o 
   4  11   4       10.69        5.42      6.03 o 
  -1  12   4      245.35      245.97     22.71 o 
   0  12   4      303.85      310.69     26.53 o 
   1  12   4       48.89       76.48     12.88 o 
   2  12   4       77.72       70.88     12.95 o 
  -3  -9   5      206.36      197.15     20.41 o 
  -2  -9   5       43.71       49.40     11.29 o 
  -1  -9   5       15.24       41.65     10.13 o 
   0  -9   5      121.42      132.58     11.24 o 
   1  -9   5        4.83        2.96      4.60 o 
   2  -9   5       40.78       46.42     11.08 o 
  -5  -8   5      627.34      704.39     45.75 o 
  -3  -8   5      109.68      114.12     14.17 o 
  -2  -8   5       60.94       51.36      6.18 o 
  -1  -8   5        0.29       32.14      5.93 o 
   0  -8   5      251.16      315.62     44.45 o 
   1  -8   5      399.47      430.97     18.40 o 
   2  -8   5      223.06      230.75     14.66 o 
   3  -8   5      334.35      351.11     19.67 o 
   4  -8   5      259.02      299.52     24.30 o 
  -5  -7   5      421.13      472.87     31.86 o 
  -4  -7   5      284.33      248.54     14.15 o 
  -3  -7   5       22.12       18.99      9.61 o 
  -2  -7   5        6.03       -0.43      4.25 o 
  -1  -7   5        8.36       25.67      4.33 o 
   0  -7   5      321.67      320.02     21.35 o 
   1  -7   5      132.44      178.21     11.91 o 
   2  -7   5        6.51        0.32      8.20 o 
   3  -7   5      457.86      451.67     23.33 o 
   4  -7   5      338.53      350.60     26.32 o 
   5  -7   5        2.69        2.57     10.13 o 
  -6  -6   5        4.08        4.77      6.21 o 
  -5  -6   5        1.04        4.14      4.75 o 
  -4  -6   5        2.52        4.13      4.42 o 
  -3  -6   5      274.15      332.25     22.78 o 
  -2  -6   5      557.87      551.63     21.16 o 
  -1  -6   5      528.63      548.94     22.06 o 
   0  -6   5      288.68      462.18     23.17 o 
   1  -6   5      202.03      226.69     13.70 o 
   2  -6   5      259.49      229.61     14.04 o 
   3  -6   5       10.76       12.14      7.87 o 
   4  -6   5      116.17      129.88     14.02 o 
   5  -6   5      153.85      180.60     18.58 o 
  -7  -5   5        1.39        2.78      6.52 o 
  -6  -5   5       39.59       41.07      7.53 o 
  -5  -5   5       83.09       90.44      9.61 o 
  -4  -5   5      642.71      605.11     38.87 o 
  -3  -5   5      763.88      949.60     41.75 o 
  -2  -5   5      606.49      539.16     18.13 o 
  -1  -5   5      318.86      292.90     12.28 o 
   0  -5   5       59.73      171.95     16.88 o 
   1  -5   5       57.53       74.37      7.00 o 
   2  -5   5      399.76      360.58     18.84 o 
   3  -5   5      774.42      710.30     33.46 o 
   4  -5   5      450.91      438.42     25.03 o 
   5  -5   5      296.94      311.28     24.82 o 
   6  -5   5      179.00      180.14     19.16 o 
  -7  -4   5      188.49      166.58     15.12 o 
  -6  -4   5       19.60       23.75      6.79 o 
  -5  -4   5       46.81       48.32      7.35 o 
  -4  -4   5      886.89      844.58     52.91 o 
  -3  -4   5      487.45      437.63     20.80 o 
  -2  -4   5       32.97       35.29      3.54 o 
  -1  -4   5      104.48       94.40      5.38 o 
   0  -4   5     1096.88     1048.43     47.34 o 
   1  -4   5      887.38      967.99     43.85 o 
   2  -4   5      268.51      211.64     12.65 o 
   3  -4   5     1027.22      991.03     45.22 o 
   4  -4   5      150.70      495.14     96.59 o 
   5  -4   5       19.51       22.46      9.61 o 
   6  -4   5        1.95        5.69     10.62 o 
   7  -4   5       38.96       49.79     13.77 o 
  -7  -3   5      316.91      295.02     22.19 o 
  -6  -3   5      475.59      437.21     29.72 o 
  -5  -3   5      449.69      423.23     28.34 o 
  -4  -3   5       90.77       82.39      8.32 o 
  -3  -3   5        0.12        1.04      2.67 o 
  -2  -3   5      194.70      123.68      6.46 o 
  -1  -3   5      843.61      815.26     29.78 o 
   0  -3   5     2180.26     2309.91    105.71 o 
   1  -3   5     1397.96     1262.59     77.51 o 
   2  -3   5      870.09      789.56     36.25 o 
   3  -3   5      494.99      513.73     24.87 o 
   5  -3   5       47.60       49.15      9.98 o 
   6  -3   5      428.86      424.48     31.28 o 
   7  -3   5      203.62      245.32     23.66 o 
  -8  -2   5      194.60      213.56     18.36 o 
  -7  -2   5       64.98       67.02      9.58 o 
  -6  -2   5      253.03      235.13     18.12 o 
  -5  -2   5       12.22        4.89     10.01 o 
  -4  -2   5      101.83       98.87      6.84 o 
  -3  -2   5      304.17      262.95     10.67 o 
  -2  -2   5     1114.51     1103.49     39.61 o 
  -1  -2   5     1461.18     1616.68     57.54 o 
   0  -2   5       50.28       31.52      2.69 o 
   1  -2   5      315.08      365.00     17.88 o 
   2  -2   5       55.09       55.43      5.47 o 
   3  -2   5        7.95        6.88      4.22 o 
   4  -2   5      237.94      187.95     12.23 o 
   5  -2   5      133.55      130.80     13.65 o 
   6  -2   5      173.83      162.42     17.26 o 
   7  -2   5       26.40       14.51     12.09 o 
  -8  -1   5       65.98       74.37     10.77 o 
  -7  -1   5        0.55       -3.63      4.97 o 
  -6  -1   5       33.32       27.32      5.39 o 
  -5  -1   5      323.52      326.33     16.44 o 
  -4  -1   5     1278.97     1227.14     54.80 o 
  -3  -1   5      941.88      859.02     38.58 o 
  -2  -1   5      919.03      919.98     33.19 o 
  -1  -1   5     2220.75     2563.51    108.80 o 
   0  -1   5      303.31      356.64     14.61 o 
   1  -1   5     2480.37     2683.13    124.62 o 
   2  -1   5      542.73      524.93     24.53 o 
   3  -1   5     1756.27     1576.68     69.79 o 
   4  -1   5      986.12      865.47     39.60 o 
   5  -1   5      295.16      232.96     19.59 o 
   6  -1   5      126.39       99.19     13.80 o 
   7  -1   5       20.96       16.34     11.69 o 
   8  -1   5       40.23       37.03     14.75 o 
  -8   0   5      109.08      116.05     13.07 o 
  -7   0   5       23.40       16.13      8.66 o 
  -6   0   5        6.30        5.45      4.61 o 
  -5   0   5      461.98      464.64     22.23 o 
  -4   0   5      904.45      800.82     36.34 o 
  -3   0   5      911.95      829.10     37.35 o 
  -2   0   5       40.35       34.79      3.69 o 
  -1   0   5      627.97      776.73     28.20 o 
   0   0   5      387.95      500.59     16.12 o 
   1   0   5      972.68     1135.38     50.34 o 
   2   0   5     2725.60     2838.25    123.81 o 
   3   0   5      570.01      553.01     20.48 o 
   4   0   5       26.26       27.70      5.20 o 
   5   0   5       53.28       38.04      8.75 o 
   6   0   5       28.64       61.94     11.29 o 
   7   0   5        3.45       23.11     12.15 o 
   8   0   5       33.11       31.46     14.41 o 
  -8   1   5      624.36      684.58     33.16 o 
  -7   1   5       31.65       38.47      6.46 o 
  -6   1   5        9.93        8.48      4.85 o 
  -5   1   5       73.08      115.01     20.50 o 
  -2   1   5      803.78      941.32     61.88 o 
  -1   1   5     3638.87     5500.30    194.52 o 
   0   1   5     4106.39     9902.35    303.20 o 
   1   1   5     1091.00     1656.65     72.38 o 
   2   1   5     1169.08     1393.45     61.11 o 
   3   1   5       24.73       35.84      4.43 o 
   4   1   5      238.27      213.67     15.41 o 
   5   1   5       56.37       65.84      5.58 o 
   6   1   5      764.68      726.05     47.83 o 
   7   1   5      284.27      293.79     16.79 o 
   8   1   5        8.62      -19.10     12.73 o 
  -8   2   5      478.57      582.18     34.80 o 
  -7   2   5      108.14      114.37      9.32 o 
  -6   2   5       48.16       59.95      6.61 o 
  -5   2   5        0.24        9.93      4.25 o 
  -4   2   5      535.51      480.74     22.78 o 
  -3   2   5     1619.72     1634.08     87.25 o 
  -2   2   5     1085.60     1054.31     37.68 o 
  -1   2   5     2099.68     3617.33    207.02 o 
   0   2   5     3279.27     9296.24    285.80 o 
   1   2   5      999.04     1963.32     95.14 o 
   2   2   5      132.29      194.46     12.30 o 
   3   2   5     1594.83     1742.05     63.41 o 
   4   2   5      167.63      248.17     18.03 o 
   5   2   5      116.65      126.92      8.48 o 
   6   2   5      418.42      432.68     17.00 o 
   7   2   5       84.93      101.46      8.97 o 
   8   2   5       19.20       19.56     13.25 o 
  -8   3   5        5.25       23.81     12.36 o 
  -7   3   5       46.02       47.95      7.25 o 
  -6   3   5      218.87      211.48     12.88 o 
  -5   3   5      608.79      582.91     27.68 o 
  -4   3   5      277.64      250.43     13.23 o 
  -3   3   5     1196.34     1152.40     43.15 o 
  -2   3   5      666.49      625.50     19.96 o 
  -1   3   5       71.47       97.03      5.21 o 
   0   3   5      148.34      382.69     17.83 o 
   1   3   5       34.66       39.94      2.59 o 
   2   3   5     2046.85     2473.10     76.34 o 
   3   3   5     1431.70     1770.23     58.38 o 
   4   3   5      572.28      536.42     20.27 o 
   5   3   5      394.09      363.48     12.53 o 
   6   3   5       25.67       32.02      5.16 o 
   7   3   5       90.19       68.25      8.45 o 
  -7   4   5       42.36       53.68      7.88 o 
  -6   4   5      246.03      248.28     19.05 o 
  -5   4   5      697.54      621.63     29.50 o 
  -4   4   5      568.18      477.44     22.99 o 
  -3   4   5       57.61       52.03      2.95 o 
  -2   4   5       25.15       17.90      2.05 o 
  -1   4   5      342.68      394.21     18.78 o 
   0   4   5     1154.88     1884.85    106.26 o 
   1   4   5      500.87      579.47     28.17 o 
   2   4   5     1985.44     2233.84     69.20 o 
   3   4   5      368.29      365.15     15.98 o 
   4   4   5        9.08        7.65      2.93 o 
   5   4   5       49.24       47.36      5.66 o 
   6   4   5       75.72       75.85      5.37 o 
  -7   5   5       86.65       91.27      9.43 o 
  -6   5   5       43.01       44.73      7.27 o 
  -5   5   5        7.02        5.10      5.01 o 
  -4   5   5        3.48        1.24      4.20 o 
  -3   5   5      242.67      205.85     10.74 o 
  -2   5   5     1269.45     1194.82     37.78 o 
  -1   5   5      905.12     1029.30     37.28 o 
   0   5   5     1095.96     1379.68     61.04 o 
   1   5   5      892.92      989.13     72.01 o 
   2   5   5      118.79      105.98      5.36 o 
   3   5   5       57.61       54.39      6.38 o 
   4   5   5      307.56      304.15     15.57 o 
   5   5   5      960.47      897.02     41.15 o 
   6   5   5      282.88      270.42     11.74 o 
   7   5   5       20.38       16.77      4.84 o 
  -7   6   5       70.52      106.47     13.19 o 
  -6   6   5        0.17       -1.38      6.06 o 
  -5   6   5      166.44      134.16     10.30 o 
  -4   6   5      532.53      437.26     21.85 o 
  -3   6   5     1421.39     1271.93     47.24 o 
  -2   6   5     1171.00     1104.62     40.14 o 
  -1   6   5     1177.28     1125.95     50.17 o 
   0   6   5     1485.57     1443.33     63.92 o 
   1   6   5       82.39       91.35      6.52 o 
   2   6   5     1150.73     1066.12     47.96 o 
   3   6   5      774.62      791.56     36.08 o 
   4   6   5      122.07      108.59     10.11 o 
   5   6   5      752.13      692.87     32.45 o 
   6   6   5      454.33      410.41     20.71 o 
   7   6   5       16.14       15.96      4.41 o 
  -6   7   5       65.37       60.37      8.06 o 
  -5   7   5      354.85      346.89     18.68 o 
  -4   7   5      613.72      554.49     27.07 o 
  -3   7   5      130.98      122.24     15.08 o 
  -2   7   5      189.71      163.66     12.41 o 
  -1   7   5      829.44      715.43     32.56 o 
   0   7   5      313.45      291.67     16.94 o 
   1   7   5      210.88      190.82     10.47 o 
   2   7   5     2092.61     1949.48     86.43 o 
   3   7   5      996.58      945.00     42.99 o 
   4   7   5      125.98      108.76      8.37 o 
   5   7   5      146.42      131.37      9.46 o 
   6   7   5        2.75       -2.94      5.57 o 
   7   7   5       32.17       36.38      5.07 o 
  -6   8   5      347.33      356.31     20.07 o 
  -5   8   5      265.72      266.63     15.90 o 
  -4   8   5      295.66      311.05     17.49 o 
  -3   8   5       57.34       54.78      6.38 o 
  -2   8   5      294.83      252.67     19.62 o 
  -1   8   5       37.40       33.23      4.43 o 
   0   8   5       98.37      232.07     16.50 o 
   1   8   5      767.42      694.50     32.05 o 
   2   8   5      211.38      196.05     11.23 o 
   3   8   5       99.98       93.18      7.29 o 
   4   8   5      177.38      149.04     10.15 o 
   5   8   5       37.84       36.19      7.62 o 
   6   8   5      273.78      307.42     16.93 o 
  -5   9   5        7.05        7.74      7.34 o 
  -4   9   5        1.62       16.07     10.04 o 
  -3   9   5      146.25      147.79     17.26 o 
  -2   9   5      438.27      377.23     27.94 o 
  -1   9   5      412.67      369.04     18.36 o 
   0   9   5      184.84      214.59     12.12 o 
   1   9   5      215.36      209.73     11.90 o 
   2   9   5        9.67        7.92      4.36 o 
   3   9   5      193.15      211.02     18.78 o 
   4   9   5      128.97      126.75      9.69 o 
   5   9   5      419.74      465.33     25.71 o 
   6   9   5      413.02      467.19     23.89 o 
  -4  10   5      278.98      298.82     26.87 o 
  -3  10   5      357.43      347.69     29.81 o 
  -2  10   5      279.90      257.69     21.64 o 
  -1  10   5      231.41      192.16     17.63 o 
   0  10   5       38.09       43.90      6.82 o 
   1  10   5       11.62        3.61      4.70 o 
   2  10   5      132.97      124.88      9.42 o 
   3  10   5      263.05      258.67     14.78 o 
   4  10   5      386.89      432.99     22.27 o 
   5  10   5      405.47      441.02     25.86 o 
  -3  11   5      192.12      197.89     22.71 o 
  -2  11   5       21.88       11.91      8.23 o 
  -1  11   5       59.09       53.31     10.25 o 
   0  11   5        7.53       14.83      5.47 o 
   1  11   5      287.40      280.77     23.99 o 
   2  11   5      385.57      395.89     22.91 o 
   3  11   5      229.84      225.14     20.46 o 
   4  11   5      130.31      141.37     26.27 o 
  -1  12   5       31.59       12.64      8.94 o 
   0  12   5      102.64       85.97     13.25 o 
   1  12   5      234.15      247.87     22.95 o 
   2  12   5      147.31      158.43     11.86 o 
  -1  -9   6      128.45      236.48     21.97 o 
   0  -9   6      203.63      243.59     35.62 o 
  -3  -8   6      778.16      869.37     60.63 o 
  -2  -8   6      290.29      288.90     14.25 o 
  -1  -8   6       19.77       16.93      8.74 o 
   0  -8   6       45.30       42.93      6.34 o 
   1  -8   6        0.14       -9.61      6.40 o 
   2  -8   6       99.70      101.65     10.18 o 
   3  -8   6      153.19      159.42     12.76 o 
  -4  -7   6      402.59      326.36     28.52 o 
  -3  -7   6      308.97      284.14     40.49 o 
  -2  -7   6      104.87       96.35      8.40 o 
  -1  -7   6       49.86       61.60      6.43 o 
   0  -7   6      117.58      141.39     11.51 o 
   1  -7   6      257.20      248.38     15.64 o 
   2  -7   6      131.06      121.15     10.46 o 
   3  -7   6       67.62       76.16      9.33 o 
   4  -7   6       14.58       16.80      9.67 o 
  -4  -6   6      112.53      123.00     11.94 o 
  -3  -6   6        5.33        5.07      5.87 o 
  -2  -6   6        9.91        4.98      4.54 o 
  -1  -6   6       77.32      106.10      9.25 o 
   0  -6   6      491.78      498.66     32.46 o 
   1  -6   6      249.39      317.73     17.74 o 
   2  -6   6      103.33       97.60     10.68 o 
   3  -6   6       23.31       32.17      9.15 o 
   4  -6   6      199.26      208.19     14.79 o 
   5  -6   6       10.18        2.88     10.01 o 
  -6  -5   6       49.20       71.06      9.98 o 
  -5  -5   6       37.06       31.09      7.25 o 
  -4  -5   6        3.22        5.26      4.54 o 
  -3  -5   6      224.89      284.23     12.63 o 
  -2  -5   6      788.80      773.58     29.95 o 
  -1  -5   6     1085.73     1047.82     48.03 o 
   0  -5   6      537.21      926.94     60.05 o 
   2  -5   6        5.28       -2.01      5.28 o 
   3  -5   6       48.90       45.35      7.35 o 
   4  -5   6      430.53      403.65     21.67 o 
   5  -5   6      505.44      491.72     35.10 o 
   6  -5   6      229.40      222.65     22.07 o 
  -7  -4   6        1.46        1.96      7.01 o 
  -6  -4   6       28.24       19.83      7.31 o 
  -5  -4   6       67.40       55.61      8.20 o 
  -4  -4   6      203.77      194.70     15.39 o 
  -3  -4   6      167.04      214.64     14.03 o 
  -2  -4   6      643.10      584.07     22.35 o 
  -1  -4   6      982.62      930.02     42.82 o 
   1  -4   6       55.55       58.48      6.76 o 
   2  -4   6      178.53      146.27     11.01 o 
   3  -4   6      890.30      825.36     38.59 o 
   4  -4   6      171.80      171.13     12.49 o 
   5  -4   6      159.68      200.49     19.10 o 
   6  -4   6      200.93      198.44     20.14 o 
  -7  -3   6      312.57      314.67     23.66 o 
  -6  -3   6      649.67      577.50     38.26 o 
  -5  -3   6      531.07      474.00     31.77 o 
  -4  -3   6      488.50      438.04     29.17 o 
  -3  -3   6      154.01      152.99      9.04 o 
  -2  -3   6       17.24       19.90      3.28 o 
  -1  -3   6       32.26       32.47      3.42 o 
   0  -3   6     1055.46      937.51     42.82 o 
   1  -3   6      716.87      720.03     33.64 o 
   2  -3   6      606.57      525.28     25.41 o 
   3  -3   6      668.94      633.86     30.16 o 
   4  -3   6      217.12      478.20     31.17 o 
   5  -3   6       54.87       48.39     10.56 o 
   6  -3   6        4.25        6.15     10.96 o 
   7  -3   6       93.46      153.42     18.36 o 
  -7  -2   6      235.85      215.02     18.15 o 
  -6  -2   6      471.45      465.86     31.74 o 
  -5  -2   6      511.16      454.82     24.25 o 
  -4  -2   6      397.47      312.10     15.76 o 
  -3  -2   6        3.30        1.57      3.11 o 
  -2  -2   6       48.23       45.50      3.24 o 
  -1  -2   6      530.98      413.18     13.82 o 
   0  -2   6     1526.07     1653.30     59.08 o 
   1  -2   6     1241.00     1171.42     52.52 o 
   2  -2   6      349.56      306.12     16.21 o 
   3  -2   6       90.30      123.43     13.91 o 
   4  -2   6        9.74        5.79      9.47 o 
   5  -2   6       56.61       57.47     10.47 o 
   6  -2   6      117.02      119.57     15.09 o 
   7  -2   6      222.12      219.68     22.62 o 
  -7  -1   6       96.81      107.02     12.27 o 
  -6  -1   6       46.31       43.01      6.20 o 
  -5  -1   6       11.08        6.02      6.53 o 
  -4  -1   6      251.49      224.34     12.07 o 
  -3  -1   6      155.59      168.46      9.33 o 
  -2  -1   6     1003.61      969.89     35.09 o 
  -1  -1   6     1786.74     2018.66     83.70 o 
   0  -1   6       11.62       11.95      1.90 o 
   1  -1   6       59.97       67.97      5.85 o 
   2  -1   6        1.60       -4.72      3.66 o 
   3  -1   6     1759.49     1616.45     71.73 o 
   4  -1   6      630.10      546.86     26.37 o 
   5  -1   6      328.09      258.12     21.03 o 
   6  -1   6      371.61      305.46     24.85 o 
   7  -1   6       26.04       16.74     11.69 o 
  -7   0   6       11.40       20.14      8.02 o 
  -6   0   6      135.92      133.13     13.31 o 
  -5   0   6       23.69       24.01      6.32 o 
  -4   0   6      109.51      119.81      7.97 o 
  -3   0   6      982.01      939.23     42.15 o 
  -2   0   6     1662.21     1635.17     72.34 o 
  -1   0   6     1433.31     1654.65     51.50 o 
   0   0   6       71.76      102.56      4.73 o 
   1   0   6      493.40      523.76     24.51 o 
   2   0   6      777.70      768.69     34.97 o 
   3   0   6     1501.59     1364.44     60.64 o 
   4   0   6      948.03      804.21     41.68 o 
   5   0   6      465.29      411.66     29.07 o 
   6   0   6      133.60      123.95     14.26 o 
   7   0   6        0.52       -5.48     10.07 o 
  -7   1   6      732.51      771.55     36.63 o 
  -6   1   6     1029.97     1034.13     47.50 o 
  -5   1   6       17.37       31.34      6.86 o 
  -4   1   6      129.06      119.75      8.30 o 
  -3   1   6       96.25       90.98      6.47 o 
  -2   1   6       66.72       65.54      4.96 o 
  -1   1   6     1530.73     2179.16     89.09 o 
   0   1   6      871.30     1627.63     50.81 o 
   1   1   6      284.69      363.01     17.55 o 
   2   1   6     2893.12     3224.53    140.46 o 
   3   1   6      622.26      529.08     24.76 o 
   4   1   6        2.18       12.93      7.13 o 
   5   1   6        2.64       43.03      8.60 o 
   6   1   6      144.18      186.78     18.15 o 
   7   1   6       37.04       46.85     12.18 o 
  -7   2   6      764.13      876.47     41.23 o 
  -6   2   6     1429.55     1542.88     69.61 o 
  -5   2   6      369.37      340.02     17.54 o 
  -4   2   6       12.84       14.26      4.54 o 
  -3   2   6       46.00       53.80      7.25 o 
  -2   2   6      916.35      930.54     55.74 o 
  -1   2   6     4088.03     6905.29    301.50 o 
   0   2   6     1790.80     4932.43    235.11 o 
   1   2   6     2268.00     4686.89    203.58 o 
   2   2   6     2955.79     3762.56    163.35 o 
   4   2   6      212.03      223.41     12.35 o 
   5   2   6      534.55      508.86     33.91 o 
   6   2   6      522.60      523.57     25.04 o 
   7   2   6      127.80      123.02      9.93 o 
  -7   3   6      167.90      240.55     22.89 o 
  -5   3   6       24.84       30.90      5.56 o 
  -4   3   6       39.22       34.30      4.97 o 
  -3   3   6      702.27      670.83     51.41 o 
  -2   3   6      560.77      597.05     23.70 o 
  -1   3   6      406.88      654.01     20.95 o 
   0   3   6      100.44      156.21      7.59 o 
   1   3   6      399.40      738.38     23.47 o 
   2   3   6       93.74      150.55     11.56 o 
   3   3   6      131.60      150.67      6.50 o 
   4   3   6      422.20      414.61     16.43 o 
   5   3   6      531.08      546.53     25.42 o 
   6   3   6      167.75      212.83     23.21 o 
   7   3   6       34.46       34.98      9.00 o 
  -7   4   6       28.59       34.48      7.58 o 
  -6   4   6      162.82      155.70     11.55 o 
  -5   4   6      667.93      634.87     30.27 o 
  -4   4   6      325.35      318.50     16.57 o 
  -3   4   6      717.95      628.89     29.35 o 
  -2   4   6     1180.31     1209.12     48.09 o 
  -1   4   6        6.62        7.47      2.39 o 
   0   4   6      218.61      427.35     26.79 o 
   1   4   6      506.85      791.16     25.06 o 
   2   4   6     2642.39     3298.53    101.54 o 
   3   4   6      623.64      579.09     18.79 o 
   4   4   6      537.06      463.13     17.96 o 
   5   4   6      680.71      668.87     31.57 o 
   6   4   6       60.69       56.56      5.02 o 
   7   4   6       66.90       71.19     10.53 o 
  -7   5   6      171.50      161.85     12.66 o 
  -6   5   6      114.98      130.36     10.37 o 
  -5   5   6       53.06       59.15      7.01 o 
  -4   5   6      147.13      127.57      9.29 o 
  -3   5   6       27.42       15.40      4.89 o 
  -2   5   6        9.59       11.09      2.38 o 
  -1   5   6      333.24      368.91     28.97 o 
   0   5   6      444.74      632.39     28.90 o 
   1   5   6      524.65      744.34     53.36 o 
   2   5   6     1418.72     1570.11     56.25 o 
   3   5   6      396.90      381.78     18.96 o 
   4   5   6       36.39       40.56      5.51 o 
   5   5   6        6.15        0.92      4.65 o 
   6   5   6      108.97      106.87      6.78 o 
   7   5   6      170.93      146.22      8.57 o 
  -6   6   6       88.58      107.31     15.01 o 
  -5   6   6        6.15        1.16      5.59 o 
  -4   6   6       27.74       11.10      5.46 o 
  -3   6   6      450.16      385.10     19.95 o 
  -2   6   6     1569.39     1408.83     44.58 o 
  -1   6   6     1986.95     1917.71     94.93 o 
   0   6   6     1127.96     1326.16     64.90 o 
   1   6   6     1256.97     1433.16     63.79 o 
   2   6   6      331.29      308.43     15.56 o 
   3   6   6       77.61       86.41      7.13 o 
   4   6   6      615.08      559.85     26.72 o 
   5   6   6      998.52      963.61     44.36 o 
   6   6   6      202.40      182.34     12.06 o 
   7   6   6      101.73       89.57      8.74 o 
  -6   7   6       23.28       26.08     10.57 o 
  -5   7   6       11.85        9.61      6.26 o 
  -4   7   6       94.09       82.97     10.93 o 
  -3   7   6      857.11      770.48     36.55 o 
  -2   7   6     1096.31     1038.73     38.76 o 
  -1   7   6       36.56       28.87      3.93 o 
   0   7   6      346.69      398.16     28.46 o 
   1   7   6     2016.01     1952.35     86.39 o 
   2   7   6      105.01       98.08      7.31 o 
   3   7   6      276.64      269.33     14.43 o 
   4   7   6      814.61      774.83     36.11 o 
   5   7   6      708.51      667.49     31.77 o 
   6   7   6       71.03       65.68      7.69 o 
   7   7   6       86.31       72.44      6.32 o 
  -5   8   6      122.22      111.72     10.11 o 
  -4   8   6      431.94      377.68     20.37 o 
  -3   8   6      301.98      282.63     24.94 o 
  -2   8   6       98.21       82.33      6.28 o 
  -1   8   6      157.94      152.61      9.31 o 
   0   8   6      609.85      545.08     25.58 o 
   1   8   6       45.81       48.82      7.36 o 
   2   8   6       55.82       44.50      5.43 o 
   3   8   6      287.51      357.24     64.76 o 
   4   8   6      202.73      197.39     18.30 o 
   5   8   6        5.15       -2.93      5.23 o 
   6   8   6        4.91       -3.83      5.68 o 
  -5   9   6      302.91      303.44     18.76 o 
  -4   9   6      108.19      126.15     15.94 o 
  -3   9   6        2.21      -15.15     10.74 o 
  -2   9   6       21.39       17.55      4.57 o 
  -1   9   6       91.56       91.06      7.14 o 
   0   9   6      429.50      572.71     53.89 o 
   1   9   6     1032.67      976.44     44.56 o 
   2   9   6      301.79      279.60     15.06 o 
   3   9   6       89.10       84.42      7.60 o 
   4   9   6       76.63       72.73      7.79 o 
   5   9   6      106.85      124.36     10.00 o 
   6   9   6      129.30      153.69     11.74 o 
  -4  10   6       11.66       15.91     12.09 o 
  -3  10   6      172.43      185.12     20.87 o 
  -2  10   6      463.13      444.40     32.69 o 
  -1  10   6      441.58      389.88     19.65 o 
   0  10   6      144.35      156.11     23.26 o 
   1  10   6       54.68       70.67      6.98 o 
   2  10   6        0.71       -6.95      4.63 o 
   3  10   6       11.26        5.90      5.47 o 
   4  10   6      149.89      160.04     11.80 o 
   5  10   6      299.21      340.70     33.91 o 
  -3  11   6      186.27      157.52     20.38 o 
  -2  11   6      268.86      234.73     20.84 o 
  -1  11   6      354.64      301.48     24.79 o 
   0  11   6      106.65      112.26     14.84 o 
   1  11   6       16.01       24.36      6.07 o 
   2  11   6       48.26       37.92      6.72 o 
   3  11   6      288.35      287.35     16.51 o 
   4  11   6      422.47      434.17     22.80 o 
   0  12   6        0.76       -3.76      8.02 o 
   1  12   6       14.82        2.59      5.87 o 
  -2  -8   7      166.54      224.79     19.95 o 
  -1  -8   7      559.19      973.78     72.40 o 
   0  -8   7      510.01      669.59     30.95 o 
   1  -8   7       42.59       77.18     10.18 o 
  -4  -7   7      113.92        8.14      6.49 o 
  -3  -7   7      190.85      158.34     26.32 o 
  -2  -7   7      195.76      191.34     15.67 o 
  -1  -7   7      200.60      203.87     11.46 o 
   0  -7   7        2.79       20.24      7.60 o 
   1  -7   7        0.90      -11.04      7.36 o 
   2  -7   7       25.41       30.02      8.16 o 
   3  -7   7      157.14      160.42     12.95 o 
  -5  -6   7      320.23      316.69     28.03 o 
  -4  -6   7      420.84      419.43     33.60 o 
  -3  -6   7       57.90       64.16      8.54 o 
  -2  -6   7       71.25       67.12      6.73 o 
  -1  -6   7       26.87       31.00      7.31 o 
   0  -6   7      109.79      138.68     11.27 o 
   1  -6   7      260.94      269.86     20.46 o 
   2  -6   7      425.14      400.39     21.84 o 
   3  -6   7      250.00      235.42     15.83 o 
   4  -6   7       45.53       53.74      9.25 o 
  -5  -5   7      234.05      228.68     14.57 o 
  -4  -5   7       92.18       94.66     14.17 o 
  -3  -5   7      117.37      314.43     26.47 o 
  -2  -5   7        1.47       -2.25      5.40 o 
  -1  -5   7      120.76      144.48     11.17 o 
   0  -5   7      758.14      803.97     65.20 o 
   1  -5   7      271.34      403.24     51.64 o 
   2  -5   7      156.62      146.89     11.58 o 
   3  -5   7       11.46        9.92      6.94 o 
   4  -5   7       49.14       49.24      8.72 o 
   5  -5   7       56.12       64.05     12.70 o 
  -6  -4   7      108.96      115.19     12.61 o 
  -5  -4   7       16.33       14.35      6.92 o 
  -4  -4   7      462.04      380.24     19.73 o 
  -3  -4   7      210.81      329.61     35.88 o 
  -2  -4   7      161.42      149.62     11.06 o 
  -1  -4   7      771.01      826.62     38.94 o 
   0  -4   7      713.94     1069.57     49.08 o 
   1  -4   7      362.61      486.68     58.71 o 
   2  -4   7        8.90        5.17      5.90 o 
   3  -4   7      198.49      194.52     13.59 o 
   4  -4   7      156.93      139.12     11.24 o 
   5  -4   7      435.20      349.71     27.21 o 
  -6  -3   7       11.72       17.51      7.65 o 
  -5  -3   7      239.79      219.92     17.72 o 
  -4  -3   7      973.77      845.10     53.56 o 
  -3  -3   7      454.06      393.19     19.81 o 
  -2  -3   7      456.51      411.43     16.64 o 
  -1  -3   7      267.75      250.96     14.86 o 
   0  -3   7       38.04       67.15      7.24 o 
   1  -3   7        1.45       -6.42      4.90 o 
   2  -3   7      124.61      124.91      9.53 o 
   3  -3   7      685.94      630.99     30.49 o 
   4  -3   7      169.18      222.66     14.45 o 
   5  -3   7       37.68       33.71      8.05 o 
   6  -3   7      109.69       90.62     14.63 o 
  -7  -2   7      220.67      208.35     18.39 o 
  -6  -2   7      306.30      288.02     22.00 o 
  -5  -2   7      692.82      640.39     30.23 o 
  -4  -2   7      584.67      501.00     23.89 o 
  -3  -2   7      146.21      104.65     13.19 o 
  -2  -2   7      438.30      364.28     12.80 o 
  -1  -2   7       18.88       18.86      3.30 o 
   0  -2   7      800.55      842.18     39.62 o 
   1  -2   7      611.18      545.29     26.30 o 
   2  -2   7     1215.00     1166.00     52.73 o 
   3  -2   7      684.92      610.83     29.31 o 
   4  -2   7       30.70       36.02      8.63 o 
   5  -2   7       49.15       38.32      7.79 o 
   6  -2   7       62.84       90.86     13.83 o 
  -7  -1   7      167.40      170.20     12.27 o 
  -6  -1   7      572.21      530.21     26.07 o 
  -5  -1   7      402.47      322.75     16.90 o 
  -4  -1   7       35.60       20.63      4.79 o 
  -3  -1   7        6.71       -3.45      3.42 o 
  -2  -1   7       85.56       95.35      5.43 o 
  -1  -1   7      471.39      455.69     15.23 o 
   0  -1   7      313.18      346.09     14.10 o 
   1  -1   7     1137.25     1195.73     53.75 o 
   2  -1   7      439.55      412.95     20.74 o 
   3  -1   7        5.58        0.89      5.04 o 
   4  -1   7       15.27       14.71      9.96 o 
   5  -1   7      263.06      203.11     13.90 o 
   6  -1   7      251.01      227.73     21.06 o 
   7  -1   7      133.06      130.47     16.83 o 
  -7   0   7       97.76      113.21     11.17 o 
  -6   0   7       88.57       81.19     10.71 o 
  -5   0   7       81.09       76.88      9.85 o 
  -4   0   7      814.29      764.54     57.35 o 
  -3   0   7        7.72        5.81      5.17 o 
  -2   0   7       69.54       75.95      5.56 o 
  -1   0   7     2162.53     2679.41     82.70 o 
   0   0   7      540.27      673.57     22.02 o 
   1   0   7      103.51      108.67     10.13 o 
   2   0   7      119.63      101.79      7.68 o 
   3   0   7      769.66      682.53     31.82 o 
   4   0   7      481.17      387.48     19.95 o 
   5   0   7      731.49      616.49     40.89 o 
   6   0   7      480.46      394.40     29.44 o 
   7   0   7       34.13        5.39     11.57 o 
  -7   1   7       28.70       62.22      8.15 o 
  -6   1   7       76.79      137.87     16.04 o 
  -5   1   7     1637.39     1534.87     69.06 o 
  -4   1   7     1722.39     1728.31     82.45 o 
  -3   1   7       84.19      187.70     15.61 o 
  -2   1   7        6.32        2.08      3.33 o 
  -1   1   7       56.94       71.39      4.07 o 
   0   1   7      132.49      191.15      7.65 o 
   1   1   7      237.83      283.12     11.91 o 
   2   1   7     1294.17     1503.23     66.52 o 
   3   1   7      403.88      360.38     18.10 o 
   4   1   7      752.99      635.58     29.86 o 
   5   1   7      578.71      460.01     31.61 o 
   6   1   7        2.38       43.49     10.53 o 
   7   1   7        7.56       26.84     11.14 o 
  -7   2   7      114.80      133.56     10.95 o 
  -6   2   7      679.51      645.40     31.22 o 
  -5   2   7      973.62     1111.67     58.93 o 
  -4   2   7      696.10      772.30     74.49 o 
  -3   2   7      488.88      434.32     20.94 o 
  -2   2   7        0.41       -2.65      3.38 o 
  -1   2   7     1113.39     1873.26     83.08 o 
   0   2   7      954.93     2260.70     94.02 o 
   1   2   7     1630.46     2985.12    130.37 o 
   2   2   7     1470.18     1852.71     81.24 o 
   3   2   7      514.78      494.12     23.36 o 
   4   2   7      718.59      722.86     33.28 o 
   5   2   7        0.60        3.24      7.10 o 
   6   2   7      544.37      526.91     36.20 o 
   7   2   7      275.14      287.37     22.80 o 
  -7   3   7      283.47      315.02     18.56 o 
  -6   3   7      436.69      525.82     26.34 o 
  -5   3   7      518.06      528.30     25.96 o 
  -4   3   7        1.55       -1.07      4.35 o 
  -3   3   7        1.34        1.42      4.00 o 
  -2   3   7      119.79      102.13      5.77 o 
  -1   3   7     1223.30     1873.78     68.03 o 
   0   3   7      575.51     1345.74     42.28 o 
   1   3   7     1128.99     2189.30     79.55 o 
   2   3   7      385.95      498.98     44.39 o 
   3   3   7        1.58       10.25      5.54 o 
   4   3   7       86.82      337.07     23.20 o 
   5   3   7       40.01       51.11      6.28 o 
   6   3   7      445.62      406.82     28.80 o 
   7   3   7      310.28      299.65     23.44 o 
  -7   4   7      145.31      167.81     26.56 o 
  -6   4   7        0.92        7.07      6.31 o 
  -5   4   7        5.96        2.65      5.76 o 
  -4   4   7       29.66       32.43      7.47 o 
  -3   4   7      684.90      647.72     30.40 o 
  -2   4   7      791.72      887.72     31.29 o 
  -1   4   7      111.51      141.94      6.35 o 
   0   4   7      233.69      459.08     27.55 o 
   1   4   7        7.42        9.19      2.69 o 
   2   4   7      653.82      859.78     27.39 o 
   3   4   7      289.35      285.94     10.47 o 
   4   4   7      775.45      752.48     35.20 o 
   5   4   7      597.08      549.34     26.81 o 
   6   4   7       31.29       36.69      9.21 o 
   7   4   7       52.89       61.15     10.74 o 
  -6   5   7      192.20      171.97     16.62 o 
  -5   5   7      775.61      689.53     33.02 o 
  -4   5   7      359.06      320.24     17.29 o 
  -3   5   7      116.74      128.28      9.71 o 
  -2   5   7      258.44      260.52     11.15 o 
  -1   5   7        2.19       -4.14      2.76 o 
   0   5   7        6.46       12.99      3.11 o 
   1   5   7      612.19      852.80     38.15 o 
   2   5   7     1487.80     1799.55     79.72 o 
   3   5   7      307.09      300.33     15.92 o 
   4   5   7      756.17      688.16     32.33 o 
   5   5   7      619.13      535.87     26.29 o 
   6   5   7        0.13       -0.28      5.18 o 
   7   5   7       41.63       34.34      9.85 o 
  -6   6   7      334.06      293.56     17.73 o 
  -5   6   7      695.94      594.73     29.32 o 
  -4   6   7      124.51      116.25      9.33 o 
  -3   6   7        0.62       -7.79      5.19 o 
  -2   6   7       93.28       82.08      4.76 o 
  -1   6   7      710.56      724.15     32.97 o 
   0   6   7      926.37     1136.79     50.89 o 
   1   6   7     1158.82     1495.81    110.70 o 
   2   6   7      585.83      623.56     29.23 o 
   3   6   7      596.92      566.78     27.97 o 
   4   6   7      300.60      293.73     16.12 o 
   5   6   7      244.81      220.12     13.64 o 
   6   6   7      450.58      417.54     21.82 o 
   7   6   7      147.94      133.39     15.50 o 
  -6   7   7      179.11      168.91     13.01 o 
  -5   7   7      102.11       79.29      9.05 o 
  -4   7   7        9.69       14.28      6.37 o 
  -3   7   7      134.68      176.64     12.79 o 
  -2   7   7      501.01      440.31     17.77 o 
  -1   7   7     1041.41      956.42     43.20 o 
   0   7   7     1451.74     1526.46     67.94 o 
   1   7   7      200.98      206.03     11.67 o 
   2   7   7        1.79        2.38      4.09 o 
   3   7   7      999.58      974.93     44.75 o 
   4   7   7      139.81      141.66     10.32 o 
   5   7   7      704.43      667.36     32.00 o 
   6   7   7      610.28      564.70     28.12 o 
  -5   8   7        9.12       -0.90      7.25 o 
  -4   8   7      122.90      165.87     17.35 o 
  -3   8   7      261.29      203.58     21.06 o 
  -2   8   7      594.92      512.45     20.59 o 
  -1   8   7      126.62      107.58      7.93 o 
   0   8   7       48.83       44.65      5.26 o 
   1   8   7       21.17       25.51      5.63 o 
   2   8   7      448.34      408.84     20.33 o 
   3   8   7       29.59       28.85      6.27 o 
   4   8   7       26.75       26.18      6.72 o 
   5   8   7      117.40      106.78     14.32 o 
   6   8   7       22.76       12.99      6.65 o 
  -4   9   7      545.39      557.88     41.90 o 
  -3   9   7      334.55      347.69     30.33 o 
  -2   9   7       22.60       16.19      6.73 o 
  -1   9   7        2.16       -2.15      4.45 o 
   0   9   7      115.85      248.77     37.41 o 
   1   9   7      592.12      565.32     28.13 o 
   2   9   7      376.71      335.71     17.60 o 
   3   9   7      491.73      425.93     21.63 o 
   4   9   7      464.15      462.33     25.11 o 
   5   9   7       14.76       12.03      6.52 o 
  -3  10   7       25.92        8.72     13.62 o 
  -1  10   7      112.79       92.93      7.87 o 
   0  10   7      365.57      413.13     20.86 o 
   1  10   7      636.88      594.60     28.54 o 
   2  10   7      115.53      115.08      9.05 o 
   3  10   7       58.57       65.86     10.47 o 
   4  10   7       10.78        3.58      6.43 o 
  -1  11   7      386.37      350.71     22.89 o 
   0  11   7      235.19      236.34     33.59 o 
   1  11   7      100.98      122.90     10.93 o 
   2  11   7       15.53        8.54      6.28 o 
   3  11   7       14.89       10.95      6.70 o 
  -2  -7   8       70.55       75.07      7.94 o 
  -1  -7   8      151.58      224.19     24.36 o 
   0  -7   8      164.07      234.65     17.00 o 
   1  -7   8      158.70      176.87     14.57 o 
  -3  -6   8      237.74      225.61     25.74 o 
  -2  -6   8      304.82      306.10     15.17 o 
  -1  -6   8       55.36       63.83     12.29 o 
   0  -6   8        8.79        9.11      7.72 o 
   1  -6   8       14.10       -4.66      7.70 o 
   2  -6   8       83.79       85.57     10.25 o 
   3  -6   8      235.88      230.36     16.56 o 
  -4  -5   8      334.22      268.15     25.46 o 
  -3  -5   8      101.87       85.57     15.49 o 
  -2  -5   8      124.26      106.88     10.29 o 
  -1  -5   8       13.35        6.66      6.90 o 
   0  -5   8        6.76        9.02      6.94 o 
   1  -5   8       42.25       52.54      8.70 o 
   2  -5   8      737.38      721.75     43.60 o 
   3  -5   8      351.22      334.46     19.93 o 
   4  -5   8       23.88       20.01      8.53 o 
  -5  -4   8       53.98       57.63      8.07 o 
  -4  -4   8        8.84       10.59     10.65 o 
  -3  -4   8      112.44      124.01     15.85 o 
  -2  -4   8      383.80      277.01     16.80 o 
  -1  -4   8      435.52      357.16     20.27 o 
   0  -4   8      131.14      304.60     27.53 o 
   1  -4   8      160.10      185.66     13.22 o 
   2  -4   8      256.61      236.06     15.39 o 
   3  -4   8      122.34      130.93     11.21 o 
   4  -4   8       42.74       62.25     14.84 o 
   5  -4   8      218.47      183.31     15.35 o 
  -6  -3   8      112.59       98.30     12.27 o 
  -5  -3   8        4.54        4.90      7.25 o 
  -4  -3   8      276.69      262.61     19.92 o 
  -3  -3   8      350.70      255.58     23.57 o 
  -2  -3   8     1020.32      791.33     37.52 o 
  -1  -3   8     1099.65     1046.08     48.41 o 
   0  -3   8      424.26      793.21     92.93 o 
   1  -3   8      329.90      335.50     18.79 o 
   2  -3   8        1.93        2.94     10.54 o 
   3  -3   8       92.97       95.79      9.38 o 
   4  -3   8       64.56      104.65     10.17 o 
   5  -3   8      229.04      203.44     14.77 o 
  -6  -2   8       23.79       28.37      8.94 o 
  -5  -2   8      334.93      276.72     21.39 o 
  -4  -2   8      352.55      296.20     15.74 o 
  -3  -2   8      260.59      247.08     13.03 o 
  -2  -2   8      774.38      670.49     32.16 o 
  -1  -2   8       43.67       34.14      6.49 o 
   0  -2   8        0.29        1.98      5.28 o 
   1  -2   8        7.94        3.53      5.32 o 
   2  -2   8      268.35      231.63     14.32 o 
   3  -2   8      518.25      449.89     23.11 o 
   4  -2   8      385.16      336.37     18.93 o 
   5  -2   8       97.14       71.76     13.76 o 
   6  -2   8        1.80        3.67     10.31 o 
  -6  -1   8      348.17      354.15     19.18 o 
  -5  -1   8      711.79      629.27     30.12 o 
  -4  -1   8      828.96      730.02     33.96 o 
  -3  -1   8      350.01      298.08     18.58 o 
  -2  -1   8       51.46       45.93      3.82 o 
  -1  -1   8       27.70       26.94      5.79 o 
   0  -1   8      170.79      181.20     12.61 o 
   1  -1   8      825.26      836.12     38.83 o 
   2  -1   8      935.03      905.18     41.72 o 
   3  -1   8      526.62      458.13     23.11 o 
   4  -1   8      151.75      120.80     10.02 o 
   5  -1   8        7.15       -2.93      6.53 o 
   6  -1   8       29.94       36.14     10.96 o 
  -6   0   8      105.23      114.66      9.47 o 
  -5   0   8      125.67      117.82      9.05 o 
  -4   0   8       12.42       11.11      6.21 o 
  -3   0   8        7.77        6.14      4.10 o 
  -2   0   8      836.78      756.02     34.47 o 
  -1   0   8       36.63       40.72      3.54 o 
   0   0   8      313.69      336.64     18.08 o 
   1   0   8     1145.98     1315.72     59.05 o 
   2   0   8     1024.85     1028.02     46.75 o 
   3   0   8       22.16       14.63      5.43 o 
   4   0   8       98.55       87.55      8.23 o 
   5   0   8      133.37      107.71     12.21 o 
   6   0   8      178.79      175.42     18.24 o 
  -6   1   8       49.17       82.11     12.18 o 
  -5   1   8       28.74       31.80      6.13 o 
  -4   1   8      738.06      713.30     70.21 o 
  -3   1   8     2231.19     2177.62    140.66 o 
  -2   1   8     2713.52     2758.48    121.87 o 
  -1   1   8      243.75      275.83     10.51 o 
   0   1   8        8.92       11.42      2.93 o 
   1   1   8       29.63       33.69     10.05 o 
   2   1   8       72.94       64.01      6.62 o 
   3   1   8      457.59      366.13     18.77 o 
   4   1   8      565.94      499.55     24.47 o 
   5   1   8      474.54      432.78     30.01 o 
   6   1   8      549.87      452.05     32.44 o 
  -6   2   8       39.86       78.04      8.72 o 
  -5   2   8      166.62      172.49     16.13 o 
  -4   2   8      640.90      604.28     28.93 o 
  -3   2   8     1621.50     1652.74     73.92 o 
  -2   2   8     1058.01     1104.42     50.00 o 
  -1   2   8       86.58      110.23      6.56 o 
   0   2   8       93.42      165.58      8.55 o 
   1   2   8      183.60      299.38     12.80 o 
   2   2   8      968.73     1095.35     50.48 o 
   3   2   8      576.29      517.65     24.83 o 
   4   2   8      422.10      378.58     19.26 o 
   5   2   8      310.74      256.25     20.54 o 
   6   2   8      220.24      183.56     18.15 o 
   7   2   8        2.80        2.57      9.21 o 
  -6   3   8      889.89      811.99     38.76 o 
  -5   3   8      654.59      602.59     29.37 o 
  -4   3   8      116.91      115.33      8.94 o 
  -3   3   8      606.51      545.88     26.36 o 
  -2   3   8        2.54       -0.46      3.21 o 
  -1   3   8      502.16      865.86     34.27 o 
   0   3   8      199.00      406.35     14.02 o 
   1   3   8     1344.32     2508.79    109.77 o 
   2   3   8      652.80      899.04     74.64 o 
   3   3   8      111.29      215.37     12.40 o 
   4   3   8      187.10      311.10     19.77 o 
   5   3   8        2.41       15.94     12.64 o 
   6   3   8       73.54      101.09     12.70 o 
   7   3   8       56.09       80.92     12.27 o 
  -6   4   8      186.36      284.86     39.20 o 
  -5   4   8      311.56      285.20     16.86 o 
  -4   4   8       55.58       47.08      6.84 o 
  -3   4   8       13.16       15.51      6.27 o 
  -2   4   8      175.99      211.74      9.75 o 
  -1   4   8      325.51      532.59     22.30 o 
   0   4   8      498.42      915.50     34.12 o 
   1   4   8      648.06     1059.21     33.67 o 
   2   4   8      207.30      241.31     11.15 o 
   3   4   8        0.00       -0.96      3.07 o 
   4   4   8      174.24      202.32     37.31 o 
   5   4   8      140.49      144.12     14.78 o 
   6   4   8      236.13      236.91     20.32 o 
  -6   5   8        0.32       -0.75     14.35 o 
  -5   5   8       83.57       78.48      8.81 o 
  -4   5   8      262.20      217.82     13.74 o 
  -3   5   8     1140.69      975.64     44.91 o 
  -2   5   8      724.70      839.42     58.94 o 
  -1   5   8        9.10        1.90      3.23 o 
   0   5   8       70.43      122.90      7.18 o 
   1   5   8       20.17       22.31      3.87 o 
   2   5   8      539.81      665.98     43.90 o 
   3   5   8      274.68      287.21     15.69 o 
   4   5   8      697.86      661.13     31.54 o 
   5   5   8      501.48      443.40     22.77 o 
   6   5   8      114.69      101.15     13.28 o 
  -6   6   8       23.98       13.34     10.34 o 
  -5   6   8      236.16      183.69     12.93 o 
  -4   6   8      787.62      628.98     31.52 o 
  -3   6   8     1443.47     1229.05     56.33 o 
  -2   6   8      147.85      112.70      9.78 o 
  -1   6   8        6.43        1.13      3.81 o 
   0   6   8       17.93       15.99      4.45 o 
   1   6   8      815.42     1095.29     49.44 o 
   2   6   8     1418.89     1615.63     72.27 o 
   3   6   8      471.34      469.11     23.34 o 
   4   6   8      475.11      464.22     23.41 o 
   5   6   8      565.50      510.58     25.78 o 
   6   6   8      195.42      152.12     11.52 o 
  -5   7   8      211.15      179.78     13.34 o 
  -4   7   8      179.68      161.74     12.24 o 
  -3   7   8       71.09       57.15      8.60 o 
  -2   7   8       11.15      -15.79     10.53 o 
  -1   7   8      195.35      188.13     10.94 o 
   0   7   8      617.66      718.68     39.53 o 
   1   7   8      843.77      944.80     53.80 o 
   2   7   8      258.88      257.23     14.37 o 
   3   7   8       58.47       51.42      6.67 o 
   4   7   8        5.86        1.70      6.26 o 
   5   7   8      122.17      114.23      9.85 o 
   6   7   8       42.32       37.37      7.59 o 
  -5   8   8       14.79       11.20      7.85 o 
  -4   8   8       23.53       36.60     10.37 o 
  -2   8   8      425.54      379.86     32.16 o 
  -1   8   8      240.23      208.88     11.95 o 
   0   8   8     1028.98      980.60     44.67 o 
   1   8   8      417.26      446.77     21.93 o 
   2   8   8       11.67        1.04      6.43 o 
   3   8   8       10.76       15.60      5.72 o 
   4   8   8      216.52      192.04     12.93 o 
   5   8   8      137.20      132.20     10.74 o 
  -4   9   8        5.60       19.19     12.52 o 
  -3   9   8      230.56      225.58     24.12 o 
  -2   9   8      685.23      653.43     48.78 o 
  -1   9   8      188.47      172.69     11.23 o 
   0   9   8        2.36        3.69      4.71 o 
   1   9   8       52.43       48.08      6.81 o 
   2   9   8       51.56       46.23      7.18 o 
   3   9   8      306.16      304.58     17.01 o 
   4   9   8      384.81      386.34     22.69 o 
   5   9   8      117.62      114.26     10.29 o 
  -3  10   8       67.35       65.52     15.85 o 
  -2  10   8      157.17      134.02     19.34 o 
  -1  10   8       65.31       75.10      7.47 o 
   0  10   8      124.80      159.57     14.72 o 
   1  10   8      549.24      498.83     24.73 o 
   2  10   8      364.92      334.45     18.11 o 
   3  10   8      495.65      499.28     25.32 o 
   4  10   8      186.88      190.20     13.48 o 
  -1  11   8       37.96       30.61     14.28 o 
   0  11   8      268.54      272.43     21.91 o 
   1  11   8      324.87      335.74     18.40 o 
   2  11   8       88.28       80.04      8.71 o 
  -2  -6   9       49.93       34.04      7.17 o 
  -1  -6   9      213.91      254.14     17.83 o 
   0  -6   9       93.47      139.46     13.07 o 
   1  -6   9        7.17       -5.37      8.50 o 
  -3  -5   9      157.20      114.12     18.67 o 
  -2  -5   9      482.99      399.31     23.01 o 
  -1  -5   9      123.30      143.37     12.45 o 
   0  -5   9        0.09       12.64      8.09 o 
   1  -5   9       57.11       36.84     13.94 o 
   2  -5   9       41.19       43.10      9.39 o 
   3  -5   9       81.58       96.91     11.46 o 
  -4  -4   9       61.99       59.98     13.77 o 
  -3  -4   9       30.66       15.76     12.52 o 
  -2  -4   9       33.09       28.50      7.56 o 
  -1  -4   9      136.49      114.16     11.16 o 
   0  -4   9      256.41      257.15     17.07 o 
   1  -4   9       69.23       78.96      9.81 o 
   2  -4   9      106.02      101.04     11.80 o 
   3  -4   9      186.60      183.55     14.30 o 
   4  -4   9       41.77       43.28      9.42 o 
  -4  -3   9        3.17       -3.67     10.13 o 
  -3  -3   9        1.58       -3.18     10.01 o 
  -2  -3   9      296.49      223.04     15.19 o 
  -1  -3   9      909.52      878.62     41.93 o 
   0  -3   9      864.92     1045.01     85.40 o 
   1  -3   9      604.64      670.52     65.40 o 
   2  -3   9      164.06      156.24     12.00 o 
   3  -3   9       41.04       30.89      8.07 o 
   4  -3   9       18.03       46.72     16.91 o 
  -5  -2   9       29.10       34.46      9.33 o 
  -4  -2   9      105.96      109.32     12.06 o 
  -3  -2   9      192.82      149.56     17.23 o 
  -2  -2   9      670.79      539.29     27.29 o 
  -1  -2   9      295.24      270.62     16.71 o 
   0  -2   9      366.74      374.29     38.76 o 
   1  -2   9      289.34      256.59     15.85 o 
   2  -2   9       10.09        5.63      6.25 o 
   3  -2   9       20.37       23.55      7.54 o 
   4  -2   9       88.05       86.17      9.68 o 
   5  -2   9      135.97      107.62     11.11 o 
  -6  -1   9        7.98        3.91      6.70 o 
  -5  -1   9      621.52      585.35     28.59 o 
  -4  -1   9      297.27      290.42     15.86 o 
  -3  -1   9      350.90      288.39     16.16 o 
  -2  -1   9     1211.52     1099.08     50.55 o 
  -1  -1   9       82.24       88.72      8.81 o 
   0  -1   9      137.44      152.53     15.47 o 
   1  -1   9       46.72       33.63      6.78 o 
   2  -1   9      102.00       95.84      8.93 o 
   3  -1   9      598.17      533.08     32.32 o 
   4  -1   9      510.82      394.21     21.36 o 
   5  -1   9      151.01      121.71     11.00 o 
  -6   0   9      207.64      196.62     13.96 o 
  -5   0   9      238.35      240.18     14.65 o 
  -4   0   9      120.31      122.08      9.00 o 
  -3   0   9      395.14      341.67     17.48 o 
  -2   0   9        0.95       -5.07      3.78 o 
  -1   0   9      177.37      177.16     12.73 o 
   0   0   9      237.89      263.73     15.92 o 
   1   0   9      111.33      108.00      8.96 o 
   2   0   9        5.26        2.63      5.43 o 
   3   0   9      492.57      384.67     20.40 o 
   4   0   9      630.10      511.48     25.74 o 
   5   0   9        7.11        1.88      6.87 o 
   6   0   9       50.93       45.17     11.72 o 
  -6   1   9      146.77      178.96     13.33 o 
  -5   1   9        6.41       11.36      6.05 o 
  -4   1   9        0.28        7.40      9.30 o 
  -3   1   9        4.77        2.95      4.87 o 
  -2   1   9     1524.44     1461.43     54.02 o 
  -1   1   9     2871.03     3351.01    103.97 o 
   0   1   9      944.92     1266.54     57.29 o 
   1   1   9       50.19       45.19      6.50 o 
   2   1   9       15.20       16.84      5.52 o 
   3   1   9       18.07        1.40      5.86 o 
   4   1   9       87.70       72.53      8.13 o 
   5   1   9      274.41      243.66     15.45 o 
   6   1   9      298.60      274.37     23.47 o 
  -6   2   9      179.25      230.51     30.79 o 
  -5   2   9       41.69       47.44     10.56 o 
  -4   2   9      263.94      338.61     50.33 o 
  -3   2   9      476.42      877.98    107.42 o 
  -2   2   9     1240.70     1209.08     54.76 o 
  -1   2   9     1432.86     1850.87     67.87 o 
   0   2   9     1409.32     2483.56     93.07 o 
   1   2   9      245.93      368.94     19.15 o 
   2   2   9       32.16       38.63      6.73 o 
   3   2   9      213.11      196.22     19.62 o 
   4   2   9      400.33      348.29     18.55 o 
   5   2   9      483.08      361.16     19.47 o 
  -6   3   9       38.98       69.19      9.41 o 
  -5   3   9       37.31       33.49      7.17 o 
  -4   3   9      503.06      458.01     23.32 o 
  -3   3   9     1359.19     1294.39     58.49 o 
  -2   3   9      101.43       90.95      7.73 o 
  -1   3   9       29.96       22.69      3.95 o 
   0   3   9       29.29       48.90      7.00 o 
   1   3   9      360.50      617.47     23.94 o 
   2   3   9      196.55      244.01     19.10 o 
   3   3   9      276.65      293.70     15.90 o 
   4   3   9      326.05      385.68     23.96 o 
   5   3   9       17.66       25.95      9.58 o 
  -6   4   9      475.57      452.13     24.31 o 
  -5   4   9      316.55      269.23     16.65 o 
  -4   4   9      134.76      121.36      9.82 o 
  -3   4   9      360.11      303.97     16.74 o 
  -2   4   9        1.78       -2.09      5.11 o 
  -1   4   9      125.70      184.24      8.32 o 
   0   4   9      330.79      621.14     24.10 o 
   1   4   9      898.14     1521.48     54.48 o 
   2   4   9      462.51      643.45     38.05 o 
   3   4   9      223.10      232.26     19.49 o 
   4   4   9      199.00      171.23     16.92 o 
   5   4   9        0.68      -10.99      8.57 o 
   6   4   9      284.57      283.73     23.29 o 
  -5   5   9       33.86       29.37      7.99 o 
  -4   5   9       73.40       57.01      8.00 o 
  -3   5   9      100.77       86.64      8.51 o 
  -2   5   9      744.11      794.04     37.71 o 
  -1   5   9      575.41      767.08     29.29 o 
   0   5   9      382.29      613.44     24.57 o 
   1   5   9        3.62        5.50      6.70 o 
   2   5   9        5.50        0.25      4.76 o 
   3   5   9        3.11        1.36      4.96 o 
   4   5   9      336.32      301.76     17.03 o 
   5   5   9      221.02      169.94     17.60 o 
   6   5   9       80.97       80.89     12.95 o 
  -5   6   9       81.88       74.02      9.46 o 
  -4   6   9       70.01       60.77      8.46 o 
  -3   6   9      703.49      551.63     27.69 o 
  -2   6   9     1077.06     1194.13     55.17 o 
  -1   6   9     1094.55     1422.47     54.07 o 
   0   6   9      326.75      456.65     31.43 o 
   1   6   9      178.82      250.38     14.12 o 
   2   6   9      152.51      170.16     12.32 o 
   3   6   9      387.37      357.06     18.94 o 
   4   6   9     1095.05      979.30     45.49 o 
   5   6   9      486.97      422.91     22.34 o 
  -5   7   9      201.02      180.93     13.94 o 
  -4   7   9      311.23      258.14     16.57 o 
  -3   7   9      501.29      401.62     22.06 o 
  -2   7   9      119.19       85.45     15.21 o 
  -1   7   9       55.86       45.24      5.15 o 
   0   7   9       24.22       18.09      5.22 o 
   1   7   9      157.33      190.20     11.93 o 
   2   7   9      452.83      457.36     22.86 o 
   3   7   9      483.29      436.56     22.37 o 
   4   7   9      125.03      104.80      9.51 o 
   5   7   9        2.14       -3.80      6.25 o 
  -4   8   9      165.04      162.39     12.94 o 
  -3   8   9        2.82      -10.68     11.48 o 
  -2   8   9        3.10      -17.90     11.94 o 
  -1   8   9       62.25       78.25      6.93 o 
   0   8   9     1078.62     1087.25     49.41 o 
   1   8   9      395.51      422.20     21.20 o 
   2   8   9      152.27      120.34      9.41 o 
   3   8   9      298.59      262.16     15.61 o 
   4   8   9       11.34       10.07      6.44 o 
   5   8   9      190.00      179.12     17.77 o 
  -3   9   9       83.50       86.89     16.56 o 
  -2   9   9       17.04       -2.60     13.13 o 
  -1   9   9      150.57      171.94     11.21 o 
   0   9   9     1079.51     1016.64     46.68 o 
   1   9   9      286.12      304.55     16.82 o 
   2   9   9        5.02       -7.98      5.50 o 
   3   9   9       21.80       14.54      6.60 o 
   4   9   9       59.61       64.05      8.54 o 
  -2  10   9       31.76       17.38     14.60 o 
  -1  10   9       65.00       39.66      9.76 o 
   0  10   9       27.37       22.49      6.17 o 
   1  10   9        6.43       -2.10      5.61 o 
   2  10   9       62.84       54.71      7.80 o 
   3  10   9      435.63      390.99     21.50 o 
   0  -5  10      138.60      150.93     13.58 o 
  -3  -4  10      102.38      111.22     18.55 o 
  -2  -4  10      191.73      159.34     14.06 o 
  -1  -4  10       57.92       48.94      9.61 o 
   0  -4  10        2.16        9.55      8.20 o 
   1  -4  10      116.23       86.25     10.85 o 
   2  -4  10      336.64      277.40     18.63 o 
  -4  -3  10      100.89       74.18     14.90 o 
  -3  -3  10      117.83       69.07     15.06 o 
  -2  -3  10        0.20        2.17      9.56 o 
  -1  -3  10       75.83       63.23      9.74 o 
   0  -3  10      164.84      171.65     13.73 o 
   1  -3  10      256.86      290.24     39.83 o 
   2  -3  10      447.23      405.31     22.85 o 
   3  -3  10      358.14      324.58     19.86 o 
  -4  -2  10       17.14        7.19     10.86 o 
  -3  -2  10       63.16       38.50     12.46 o 
  -2  -2  10      277.41      213.67     21.25 o 
  -1  -2  10      381.57      342.86     20.36 o 
   0  -2  10      734.46      761.78     45.32 o 
   1  -2  10      418.70      479.84     33.44 o 
   2  -2  10      149.93      143.62     11.98 o 
   3  -2  10       31.88       50.47      8.57 o 
   4  -2  10        3.18       65.44      9.52 o 
  -5  -1  10       36.91       35.87      9.95 o 
  -4  -1  10        1.24       -0.09     10.41 o 
  -3  -1  10      361.30      303.04     26.81 o 
  -2  -1  10      599.93      499.70     38.56 o 
  -1  -1  10      136.75      119.30     10.89 o 
   0  -1  10      461.29      458.66     24.50 o 
   1  -1  10      255.71      248.99     15.96 o 
   2  -1  10       54.91       43.05      7.90 o 
   3  -1  10       74.61       79.26      9.24 o 
   4  -1  10        4.02        0.23      7.27 o 
  -5   0  10      102.39       83.03      8.91 o 
  -4   0  10      182.57      179.28     12.31 o 
  -3   0  10      241.83      182.06     20.75 o 
  -2   0  10      162.26      125.20     16.31 o 
  -1   0  10      165.05      157.31     12.36 o 
   0   0  10       58.31       50.92      8.02 o 
   1   0  10      678.71      660.22     31.97 o 
   2   0  10      349.52      291.74     17.35 o 
   3   0  10       25.13       15.63      6.78 o 
   4   0  10        3.91        4.05      6.90 o 
   5   0  10      362.53      259.75     17.00 o 
  -5   1  10      105.07      121.41     10.30 o 
  -4   1  10      199.29      179.35     12.50 o 
  -3   1  10      113.24       87.17      8.00 o 
  -2   1  10       29.19       10.25     10.13 o 
  -1   1  10        5.08       -0.20      5.90 o 
   0   1  10      512.54      621.75     30.67 o 
   1   1  10     2286.64     2546.17    112.52 o 
   2   1  10      958.69      941.90     43.70 o 
   3   1  10        4.00       -3.87      5.97 o 
   4   1  10        8.14       -1.85      8.19 o 
   5   1  10        2.25        7.50      7.15 o 
  -5   2  10       16.87       18.86      7.19 o 
  -4   2  10       72.47       72.49      8.75 o 
  -3   2  10       13.39       35.99      6.49 o 
  -2   2  10      901.87      887.70     34.10 o 
  -1   2  10      708.85      854.32     58.48 o 
   0   2  10      801.62     1190.56     54.32 o 
   1   2  10      846.49     1136.35     70.74 o 
   2   2  10      379.71      376.79     20.00 o 
   3   2  10       22.60       13.61      6.20 o 
   4   2  10       26.53       15.40      6.66 o 
   5   2  10      269.98      223.86     14.96 o 
  -5   3  10        6.00       11.55      7.22 o 
  -4   3  10       22.70       40.74      7.67 o 
  -3   3  10      350.30      431.13     60.54 o 
  -2   3  10      613.32      605.38     29.34 o 
  -1   3  10      938.26     1379.86     43.83 o 
   0   3  10      492.22      945.78     58.47 o 
   1   3  10       86.45      118.71      9.29 o 
   2   3  10        1.94        0.48      5.59 o 
   3   3  10      213.48      183.57     12.52 o 
   5   3  10      164.49      154.06     16.19 o 
  -5   4  10      158.87      158.66     12.29 o 
  -4   4  10      239.45      221.70     14.69 o 
  -3   4  10      600.19      530.44     26.50 o 
  -2   4  10       31.19       31.54      6.63 o 
  -1   4  10       37.71       31.46      5.18 o 
   0   4  10        0.93       -4.10      4.65 o 
   1   4  10      400.70      652.35     27.16 o 
   2   4  10      238.06      333.64     17.65 o 
   3   4  10      162.86      151.58     16.56 o 
   4   4  10      329.60      268.21     22.52 o 
   5   4  10       91.72       80.09     12.67 o 
  -5   5  10      231.13      214.83     19.11 o 
  -4   5  10      248.75      226.86     15.02 o 
  -3   5  10       38.11       39.19      7.45 o 
  -2   5  10        3.72       -3.77      6.19 o 
  -1   5  10       29.28       24.39      5.14 o 
   0   5  10     1014.77     1500.08     55.31 o 
   1   5  10     1238.64     1823.09    111.06 o 
   2   5  10      275.20      316.69     24.05 o 
   3   5  10        2.40       -1.13      8.66 o 
   4   5  10       21.46       10.34      9.73 o 
   5   5  10        5.79        4.84      9.85 o 
  -4   6  10        4.95        7.14      7.26 o 
  -3   6  10      201.09      160.36     12.82 o 
  -2   6  10      141.26      146.26     16.25 o 
  -1   6  10      485.63      648.13     32.39 o 
   0   6  10      965.80     1373.88     51.35 o 
   1   6  10      343.03      516.16     39.31 o 
   2   6  10       78.78       80.10      8.08 o 
   3   6  10       23.61       22.20      6.43 o 
   4   6  10      213.80      157.67     11.86 o 
   5   6  10      367.85      304.30     25.22 o 
  -4   7  10       54.88       34.97      9.99 o 
  -3   7  10      718.17      656.04     33.06 o 
  -2   7  10      362.38      367.49     30.76 o 
  -1   7  10      531.80      678.53     49.30 o 
   0   7  10      386.10      504.80     31.16 o 
   1   7  10        0.25       -0.26      5.26 o 
   2   7  10       25.08       26.18      6.32 o 
   3   7  10      107.95       81.05      8.64 o 
   4   7  10      428.53      347.05     19.44 o 
  -3   8  10      220.67      169.67     20.23 o 
  -2   8  10       77.42       24.97     14.14 o 
  -1   8  10        1.34       -4.74     12.46 o 
   0   8  10       17.00       14.79      5.83 o 
   1   8  10       21.56       20.30      6.39 o 
   2   8  10      519.29      503.59     25.45 o 
   3   8  10      406.32      355.61     19.71 o 
   4   8  10       34.48       23.31      7.52 o 
  -2   9  10       10.18       -4.68     14.05 o 
  -1   9  10       52.08       46.76     15.52 o 
   0   9  10      274.08      278.14     15.79 o 
   1   9  10      294.74      324.81     26.78 o 
   2   9  10      565.07      518.37     26.11 o 
   3   9  10      245.86      211.95     14.58 o 
  -1  -3  11       90.51       72.43     10.74 o 
   0  -3  11        6.01        7.56      8.23 o 
   1  -3  11        5.16        0.68      8.52 o 
  -3  -2  11      231.01      169.73     20.38 o 
  -2  -2  11        4.73        0.73     12.64 o 
  -1  -2  11      317.59      283.69     18.84 o 
   0  -2  11      313.72      353.96     21.14 o 
   1  -2  11      110.09      137.16     12.28 o 
   2  -2  11      379.57      364.60     23.76 o 
  -3  -1  11       46.61       35.13     12.82 o 
  -2  -1  11       96.27       47.38     14.32 o 
  -1  -1  11      289.94      289.27     18.84 o 
   0  -1  11      514.55      526.99     27.81 o 
   1  -1  11      463.95      423.73     23.50 o 
   2  -1  11      317.68      273.43     17.67 o 
   3  -1  11       20.12       46.12      9.29 o 
  -4   0  11        3.57       -2.48     11.23 o 
  -3   0  11       69.52       52.95     13.50 o 
  -2   0  11      319.37      222.74     24.24 o 
  -1   0  11       59.47       63.23      9.18 o 
   0   0  11        3.71        3.54      7.30 o 
   1   0  11      116.15      118.08     10.79 o 
   2   0  11       66.77       63.44      8.66 o 
   3   0  11      645.35      538.03     27.69 o 
   4   0  11       95.51       66.28      9.64 o 
  -3   1  11      247.70      202.45     22.62 o 
  -2   1  11      151.52      130.62     17.26 o 
  -1   1  11      124.70       85.99      9.78 o 
   0   1  11        3.61        4.24      7.17 o 
   1   1  11      193.28      164.26     12.56 o 
   2   1  11      843.46      774.66     37.09 o 
   3   1  11     1172.72      953.04     44.65 o 
   4   1  11      557.33      404.77     22.43 o 
  -4   2  11      193.45      191.12     13.69 o 
  -3   2  11       21.09       15.21      7.44 o 
  -2   2  11        0.00        1.74     10.86 o 
  -1   2  11       11.54       10.59     11.20 o 
   0   2  11      365.92      561.22     35.01 o 
   1   2  11      506.66      582.02     28.90 o 
   2   2  11      397.13      409.19     22.00 o 
   3   2  11      285.52      219.08     14.76 o 
   4   2  11      198.40      157.80     12.19 o 
  -4   3  11       83.53      135.22     28.31 o 
  -3   3  11       58.07      304.30     24.64 o 
  -2   3  11      111.66       78.26      9.35 o 
  -1   3  11      497.46      633.23     45.88 o 
   0   3  11      855.27     1467.74     53.50 o 
   1   3  11      750.53     1074.79     49.33 o 
   2   3  11      105.34       99.10      9.39 o 
   3   3  11        0.90       -6.34      8.29 o 
   4   3  11        1.24       -4.77      9.61 o 
  -4   4  11      269.70      259.44     16.76 o 
  -3   4  11      598.42      541.96     27.39 o 
  -2   4  11      144.88      140.24      9.47 o 
  -1   4  11      270.83      321.86     18.61 o 
   0   4  11      138.21      229.30     15.03 o 
   1   4  11       34.69       48.85      7.48 o 
   2   4  11        2.99       -6.40      9.61 o 
   3   4  11      184.24      160.89     16.80 o 
   4   4  11      142.28      107.36     14.48 o 
  -4   5  11      264.20      217.17     16.83 o 
  -3   5  11      271.87      238.35     15.86 o 
  -2   5  11       78.81       80.01      9.43 o 
  -1   5  11       22.91       21.34      6.94 o 
   0   5  11       23.22       19.00      6.68 o 
   1   5  11      352.56      493.83     34.00 o 
   2   5  11      884.18      992.95     63.11 o 
   3   5  11      571.71      505.31     35.56 o 
   4   5  11      242.41      197.95     19.68 o 
  -3   6  11        0.78       -6.40      7.58 o 
  -2   6  11       17.20       -5.57     10.16 o 
  -1   6  11       75.10       70.91     13.04 o 
   0   6  11      164.86      202.80     13.90 o 
   1   6  11      530.03      707.51     46.15 o 
   2   6  11      763.94      802.93     52.03 o 
   3   6  11      264.96      221.05     20.54 o 
   4   6  11       48.37       30.18     11.48 o 
  -3   7  11       56.36       31.95     13.25 o 
  -2   7  11       23.31       12.24     11.57 o 
  -1   7  11      859.32     1020.68     70.42 o 
   0   7  11      556.65      717.66     29.37 o 
   1   7  11       47.35       67.02      7.97 o 
   2   7  11       85.18       83.07     17.28 o 
   3   7  11        9.33        0.64      6.59 o 
  -2   8  11      154.18      130.86     18.55 o 
  -1   8  11      331.56      353.36     32.01 o 
   0   8  11      154.25      164.05     10.21 o 
   1   8  11        0.15       -0.28      6.05 o 
   2   8  11       29.39       39.44     12.72 o 
   0  -1  12      240.28      185.86     15.12 o 
  -2   0  12       43.64       25.92     14.02 o 
  -1   0  12       17.54        0.26      8.22 o 
   0   0  12      144.92      134.85     12.46 o 
   1   0  12      301.78      288.57     18.70 o 
   2   0  12       13.86       12.48      8.05 o 
  -2   1  12      451.45      299.68     28.92 o 
  -1   1  12      107.61       97.81     17.57 o 
   0   1  12       26.94       34.06      8.90 o 
   1   1  12       25.36       17.35      7.76 o 
   2   1  12       58.63       41.82      8.88 o 
  -2   2  12       56.47       51.63     13.89 o 
  -1   2  12       71.37       49.92     14.23 o 
   0   2  12       70.39       85.48     10.22 o 
   1   2  12       67.90       56.12      9.01 o 
   2   2  12      548.34      492.39     25.95 o 
  -3   3  12        2.24        2.26     12.27 o 
  -2   3  12      297.39      235.53     24.48 o 
  -1   3  12       90.62       66.75     14.60 o 
   0   3  12       51.66       56.17      9.07 o 
   1   3  12      362.88      451.81     19.32 o 
   2   3  12      271.26      254.62     16.71 o 
  -2   4  12      261.39      221.12     24.21 o 
  -1   4  12      652.69      780.96     54.90 o 
   0   4  12      429.00      749.97     36.02 o 
   1   4  12      307.45      394.64     29.41 o 
   2   4  12       34.10       21.70     11.17 o 
   3   4  12        7.64       21.12     11.14 o 
  -2   5  12      131.89      122.93     21.50 o 
   0   5  12       32.86       38.50     10.53 o 
   1   5  12        0.66      -13.71      9.64 o 
   2   5  12        4.43       -1.59     10.34 o 
  -1   6  12       14.22       19.56     10.68 o 
   1   6  12      387.28      500.99     34.98 o 
   2   6  12      243.16      224.91     20.81 o 
   0   7  12        9.95        1.90     12.30 o 
                                                 
